# Supplementary material for: Transcriptome profiling of Ewing sarcomas – treatment resistance pathways and IGF‐dependency
Source: Mol Oncol. 2020 Mar 13;14(5):1101–17. doi: 10.1002/1878-0261.12655 (PMC7191197; doi:10.1002/1878-0261.12655)
Supplement: Supplementary file 12 — Table S1. Differentially expressed genes for patient survival in Ewing sarcoma patients at adj. p < 0.005. [file MOL2-14-1101-s012.xlsx]

## Sheet: Sheet1
Supplementary Table S1: Differentially expressed genes for patient survival in Ewing sarcoma patients at adjusted P < 0.005
Ensemble	baseMean	log2FoldChange	lfcSE	stat	pvalue	padj	hgnc_symbol
ENSG00000183508	63.0770917436231	-5.75546869172333	0.773690860823101	-7.438977223539	1.01467815116194E-13	4.11796980867563E-09	TENT5C
ENSG00000004939	46.8422716132334	-7.29010097758764	1.05121772251043	-6.93491064836503	4.06477992800746E-12	5.49883428660849E-08	SLC4A1
ENSG00000198848	108.917631785688	-8.52451091804752	1.22737923419519	-6.94529504863031	3.77670154546055E-12	5.49883428660849E-08	CES1
ENSG00000158578	41.5055961612186	-6.75976232049202	0.999637288421956	-6.7622150541854	1.35897778054636E-11	1.37881885614234E-07	ALAS2
ENSG00000145335	34.2191588607438	-5.3214245617433	0.880730147811548	-6.04206018718226	1.52158680149321E-09	0.0000123504157503601	SNCA
ENSG00000011465	148.737702305441	3.37067573387694	0.586095851245842	5.75106567758843	8.86826526536051E-09	0.0000599849462548985	DCN
ENSG00000138758	184.388115774377	2.54636362259264	0.446075605656496	5.70836779752866	1.14064724803796E-08	0.0000661314684491036	SEPT11
ENSG00000162105	132.150343730096	-3.60426652469754	0.635363752039524	-5.6727607030269	1.40514447328942E-08	0.0000712829791299725	SHANK2
ENSG00000162722	24.1461378906587	-5.82623317533211	1.04708238389721	-5.56425479497327	2.63275035834489E-08	0.000118719489492299	TRIM58
ENSG00000118276	34.9629394049612	-4.45298982048015	0.807900298369086	-5.51180613433296	3.55170008790399E-08	0.000131038360334087	B4GALT6
ENSG00000186715	71.8754127893337	-4.87985586128743	0.882950043989768	-5.52676325745104	3.26192650216562E-08	0.000131038360334087	MST1L
ENSG00000143416	40.9388341930348	-6.16417255985687	1.12344418233917	-5.4868525350518	4.09158417365085E-08	0.000138377376752872	SELENBP1
ENSG00000183914	152.909848028562	-4.72628505176766	0.867671832040629	-5.44708826222026	5.12010597432209E-08	0.000159841831432221	DNAH2
ENSG00000229807	93.8058896159173	-8.32317612198842	1.53495520935315	-5.42242279857529	5.87966105612185E-08	0.000170442974501178	XIST
ENSG00000171587	87.9893413013761	-8.21047038628281	1.5186897981752	-5.40628533631304	6.43452616842206E-08	0.000174092540012827	DSCAM
ENSG00000076662	19.9452747960403	-4.62492830027414	0.862065183480382	-5.36494036518457	8.09759685228838E-08	0.000205395544158295	ICAM3
ENSG00000188536	374.856028750615	-6.77968485952185	1.26940969935743	-5.34081696630623	9.25286421092196E-08	0.000211578448959194	HBA2
ENSG00000231976	142.553514320796	3.72192600644891	0.697216418957431	5.33826499957419	9.3840234606384E-08	0.000211578448959194	FAM238B
ENSG00000168421	81.3674313243785	-3.87117377205107	0.732522650772209	-5.2847154527852	1.25900295987897E-07	0.000268923032230147	RHOH
ENSG00000158856	46.367706449032	-3.50741285088912	0.673794045197693	-5.20546727280743	1.93509050772744E-07	0.000390050907445402	DMTN
ENSG00000236581	105.290060554952	3.62196950722295	0.696848302076695	5.19764415932281	2.01830008287834E-07	0.000390050907445402	STARD13-AS
ENSG00000172890	163.385377197456	-2.07381479305895	0.402511581093907	-5.15218664621507	2.57466594327323E-07	0.000454305402790438	NADSYN1
ENSG00000204622	15.934991744456	-3.44728496637269	0.668549405319532	-5.15636531712278	0.0000002517894372664	0.000454305402790438	HLA-J
ENSG00000186301	42.2717507862652	-4.24764812112425	0.828975783972533	-5.12397129475738	2.99166548268458E-07	0.000505890633121962	MST1P2
ENSG00000081479	170.359968360984	-9.24550180120566	1.80979660377335	-5.10858611510773	3.24578466549402E-07	0.000526907699457637	LRP2
ENSG00000107518	106.113099879304	-3.63667980084121	0.71826284023337	-5.06316016523926	4.12363127197522E-07	0.000643667121314777	ATRNL1
ENSG00000167964	23.2247932218063	-3.97231650251845	0.786196822665704	-5.05257257215793	4.35898647149573E-07	0.000655204099848824	RAB26
ENSG00000082293	99.1218286281548	-6.53559768552138	1.2981820323394	-5.03442315693111	4.79289886436703E-07	0.000694696455398113	COL19A1
ENSG00000138944	43.4812204209172	-3.85034384677589	0.767208003274275	-5.01864400572396	5.20374781355679E-07	0.000728237590570306	SHISAL1
ENSG00000180871	32.5896125617595	-6.29110494590065	1.25582511466013	-5.00953904525413	5.4560557074539E-07	0.000738095216104364	CXCR2
ENSG00000101445	42.5702129853462	-5.99495994513069	1.20480938259508	-4.97585761842089	6.49593841370868E-07	0.000823847389318603	PPP1R16B
ENSG00000185742	30.6479308387358	-5.49676363450949	1.10360990025639	-4.980712508317	6.33505933927663E-07	0.000823847389318603	C11orf87
ENSG00000119715	67.7421035734254	-3.58856388005935	0.7266111824462	-4.93876775743821	7.86177749886323E-07	0.000938418758864309	ESRRB
ENSG00000183715	54.705317995999	-8.61957227566569	1.7432767120635	-4.94446591067164	7.6352900244769E-07	0.000938418758864309	OPCML
ENSG00000239887	49.2304471089114	-3.91641625320574	0.796105424648373	-4.91946937170483	8.67791456295613E-07	0.00100624138463718	C1orf226
ENSG00000188282	46.2593658533582	-5.18371006636466	1.05999948038719	-4.89029491266466	1.00685013522698E-06	0.00113505571911255	RUFY4
ENSG00000170074	46.5002164084086	-4.10537878957355	0.840449456421912	-4.88474203678064	0.0000010356435342745	0.00113540224026477	FAM153A
ENSG00000249790	9.99469157841752	-7.95215375268811	1.62967939093988	-4.87958171214394	0.0000010631107118584	0.00113540224026477
ENSG00000139219	76.5102697220195	-8.46954805678682	1.73794915197892	-4.87330026148517	1.09749223344325E-06	0.00114206730261694	COL2A1
ENSG00000138134	52.1719369466198	-4.64354356744939	0.957958024840679	-4.84733510972119	1.25130959291842E-06	0.00126957871297503	STAMBPL1
ENSG00000144290	76.5087482133873	-7.89443952882441	1.63807670907169	-4.81933445796823	1.44037911464022E-06	0.00142576453630631	SLC4A10
ENSG00000122012	54.3374334015713	-7.40901733508718	1.54066809019417	-4.80896396974991	1.51714546139002E-06	0.00143190305593146	SV2C
ENSG00000187094	111.702110800098	5.85572277171441	1.21673545017214	4.81265074580178	1.48941447564264E-06	0.00143190305593146	CCK
ENSG00000112379	101.039126476345	-4.60879682274431	0.961641090273702	-4.7926371588724	1.64603163467077E-06	0.00146025505540146	ARFGEF3
ENSG00000140538	78.7190904722441	-3.60703029042314	0.753471417759653	-4.78721581921205	1.69110949152052E-06	0.00146025505540146	NTRK3
ENSG00000152822	43.9332532641694	-8.00764806070557	1.67203196430467	-4.78917163765802	1.67471194275953E-06	0.00146025505540146	GRM1
ENSG00000255399	29.156188456423	-7.92358462691695	1.65104563358028	-4.79913120858731	0.0000015935537602372	0.00146025505540146	TBX5-AS1
ENSG00000113494	80.9619589265218	-4.4597856563938	0.934954164512985	-4.77005806880051	1.84172819381269E-06	0.0014975548737192	PRLR
ENSG00000133110	220.091847404636	5.62672019459168	1.17912269403201	4.77195479577373	1.82446458008081E-06	0.0014975548737192	POSTN
ENSG00000152092	78.3574486165635	-4.6314708410809	0.974951314912406	-4.75046371058745	2.02950714701745E-06	0.0014975548737192	ASTN1
ENSG00000163464	18.5365326184103	-5.00796021549734	1.05359352524059	-4.75321848086888	2.00203800720124E-06	0.0014975548737192	CXCR1
ENSG00000164398	75.9844256114328	-8.38824730472118	1.76119096967587	-4.76282666056649	1.90899816297898E-06	0.0014975548737192	ACSL6
ENSG00000174498	36.7325626007639	-7.70599523462039	1.62181275643457	-4.75147035565402	2.01942769067751E-06	0.0014975548737192	IGDCC3
ENSG00000205176	51.6076824474063	-8.75545037150333	1.83993094671493	-4.75857552542152	1.94963943531969E-06	0.0014975548737192	REXO1L1P
ENSG00000244734	1469.90516097617	-6.77975065614885	1.42611344647524	-4.75400514096938	0.0000019942596269604	0.0014975548737192	HBB
ENSG00000078269	95.6456318972752	-2.22018912660829	0.46976641429864	-4.72615550842012	2.28810447472289E-06	0.00165822200003846	SYNJ2
ENSG00000027869	21.6412325320277	-3.49560483721288	0.741582162626726	-4.71371213249149	2.43244240208209E-06	0.00170203866286378	SH2D2A
ENSG00000122786	246.007286719885	3.05194375228297	0.647414645724116	4.71404805627999	0.0000024284335073786	0.00170203866286378	CALD1
ENSG00000118997	180.457481408307	-5.80434576494967	1.2337826940485	-4.70451222322097	2.54473621348051E-06	0.00172125957479822	DNAH7
ENSG00000198691	98.9358964675466	-8.56512193678349	1.82025293836998	-4.70545700338408	2.53297888348425E-06	0.00172125957479822	ABCA4
ENSG00000168542	818.764314358557	6.32743347863764	1.35102107595657	4.68344542601426	2.82092585155973E-06	0.00184652346386613	COL3A1
ENSG00000255571	34.7873971482391	-3.8019625569977	0.811496323405781	-4.6851260410413	2.79787702021573E-06	0.00184652346386613	MIR9-3HG
ENSG00000118322	79.6986175473528	-8.11261522260617	1.73451224432212	-4.67717379866451	0.0000029085573320016	0.00187366493272941	ATP10B
ENSG00000229474	41.6660915212627	-3.40314333405126	0.729800987530746	-4.66311144023751	3.11463976208199E-06	0.00197507093913024	PATL2
ENSG00000188153	62.6974808383586	-8.40900360770614	1.80523486793065	-4.65812164227996	0.0000031910764545732	0.00199240995126767	COL4A5
ENSG00000143171	27.0204548967712	-7.27973367186348	1.56436777825148	-4.65346689766275	3.26400023387047E-06	0.00200706341653635	RXRG
ENSG00000112303	23.6699850207378	-5.18981960407034	1.11804597547796	-4.64186600363345	3.45276755847306E-06	0.00209144953123986	VNN2
ENSG00000133107	44.3095904252201	-4.96090879398411	1.07023514747886	-4.635344676981	3.56343211784205E-06	0.00212674013338973	TRPC4
ENSG00000109061	58.5872148401572	-7.83431641474946	1.69631014979675	-4.61844575750972	3.86625013817183E-06	0.00224154136582236	MYH1
ENSG00000270641	89.5436946755858	-8.87962580219566	1.92251113526525	-4.61876430222629	3.86032045570969E-06	0.00224154136582236	TSIX
ENSG00000261667	10.5489647459371	-7.67204545822108	1.66374353388768	-4.61131496649233	4.00129729137449E-06	0.00228716407426961	LY6L
ENSG00000187908	63.0061092334305	-8.27972152252933	1.7985477506061	-4.60355946609653	4.15330532457838E-06	0.00234107976795402	DMBT1
ENSG00000058085	55.0169698628267	-8.06108363818193	1.76242196094089	-4.57386699487018	4.78803855273154E-06	0.00239898464967971	LAMC2
ENSG00000066813	51.1163956328014	-8.06108359717727	1.76151275536067	-4.57622777504485	4.73435070410787E-06	0.00239898464967971	ACSM2B
ENSG00000109794	28.7518241939951	-7.2797328991353	1.58836511879017	-4.58316089482004	4.57999356478086E-06	0.00239898464967971	FAM149A
ENSG00000115423	155.987054902165	-5.63030173940696	1.22991352009265	-4.57780294909095	4.69885001076663E-06	0.00239898464967971	DNAH6
ENSG00000140481	42.8033822749411	-7.56513223482647	1.65083541997636	-4.58260838317534	4.59211557568594E-06	0.00239898464967971	CCDC33
ENSG00000142319	26.2783348470255	-7.56513180773299	1.65323060351057	-4.57596888883421	4.74020991324065E-06	0.00239898464967971	SLC6A3
ENSG00000154319	31.555463117015	-7.1866245458957	1.5661257992651	-4.588791366101	4.45819722816592E-06	0.00239898464967971	FAM167A
ENSG00000189233	44.9088850230503	-7.73915976149461	1.68507344999801	-4.59277295093798	0.0000043739486247324	0.00239898464967971	NUGGC
ENSG00000198216	134.015018731993	-8.7226591473198	1.8995217923316	-4.59202899515727	4.38957363166875E-06	0.00239898464967971	CACNA1E
ENSG00000153093	52.6644539950796	-8.00764499255	1.7522153579931	-4.57001187440884	4.87696580876165E-06	0.00241374122418028	ACOXL
ENSG00000140479	67.1521924608244	-3.17968111891832	0.696257699688875	-4.56681645364809	0.0000049518724417639	0.00242128664068128	PCSK6
ENSG00000133454	89.6990316970843	-8.23391822842259	1.80439656508451	-4.56325310508279	5.03670328076916E-06	0.00243344721365162	MYO18B
ENSG00000177398	61.2321145619963	-8.03461166703622	1.76226521233935	-4.55925226848831	5.13360748116201E-06	0.0024510861884174	UMODL1
ENSG00000215910	24.9181775497395	-7.32412614302259	1.60783580740774	-4.55526995311234	5.23183449376722E-06	0.00246893919877964	C1orf167
ENSG00000188404	36.9014189420248	-3.7878313654707	0.832374163280641	-4.55063543844477	0.0000053484146671872	0.00249494322819684	SELL
ENSG00000006071	55.3958285824668	-8.00764461409216	1.76276290202827	-4.54266685830432	5.55469977821979E-06	0.00251511528753783	ABCC8
ENSG00000065325	44.6905074909485	-8.06108289526476	1.77467959838046	-4.54227506904409	5.56503612934728E-06	0.00251511528753783	GLP2R
ENSG00000101203	60.905258984412	-8.00764465839814	1.76413333735958	-4.53913799417416	5.64846631167065E-06	0.00251511528753783	COL20A1
ENSG00000148942	55.2869589874587	-7.83431516698759	1.72756655887888	-4.5348847063072	5.76349600189775E-06	0.00251511528753783	SLC5A12
ENSG00000185737	51.8866815421847	-7.63728074670679	1.68161054344672	-4.5416465640451	0.0000055816560863402	0.00251511528753783	NRG3
ENSG00000260412	35.256081624388	-7.4891835295742	1.65063270747413	-4.53715929392583	5.70170397126879E-06	0.00251511528753783
ENSG00000144852	35.9259489448252	-7.40901402521897	1.63508658140019	-4.5312670958833	5.86309528896387E-06	0.00253136020433308	NR1I2
ENSG00000123243	77.3126920982661	-4.9253332310577	1.08752950654833	-4.52891917083708	5.92861714520325E-06	0.00253270524443083	ITIH5
ENSG00000173762	16.2448189692155	-6.49022512604003	1.43486321011873	-4.52323613865812	6.09012291735012E-06	0.00257459946330976	CD7
ENSG00000150275	112.430607840506	-8.50853604556894	1.88291663053707	-4.51880657251512	6.21891762102886E-06	0.00260194384259624	PCDH15
ENSG00000183566	18.6444208723568	-7.23392864307959	1.60280133928663	-4.51330334319488	6.38256312992645E-06	0.00264316267413199	BPIFA4P
ENSG00000103534	50.6125807004754	-7.60165672529139	1.68892003473269	-4.50089795192378	6.76669890899353E-06	0.0026788117443765	TMC5
ENSG00000134160	54.2868997437558	-7.70599217378957	1.71210886231594	-4.50087745201307	6.76735162666735E-06	0.0026788117443765	TRPM1
ENSG00000137648	55.7486054742883	-7.92358085173273	1.7598534423028	-4.50240949687526	6.71873685355654E-06	0.0026788117443765	TMPRSS4
ENSG00000180251	33.9096653822083	-7.27973198125004	1.61849457722088	-4.4978414408716	0.0000068646861180553	0.0026788117443765	SLC9A4
ENSG00000196090	97.5136612671449	-6.06547505002343	1.34798380328164	-4.49966463636815	6.80607507378852E-06	0.0026788117443765	PTPRT
ENSG00000242512	67.1189858795872	-7.77157998318751	1.72417161764389	-4.50742832306188	0.0000065618086589761	0.0026788117443765	LINC01206
ENSG00000016490	37.9672630945228	-3.32888272406824	0.741987667207653	-4.4864394264071	7.24232949560452E-06	0.00270832483436836	CLCA1
ENSG00000160882	28.8976449273205	-7.40901333920679	1.65041483410003	-4.48918246862882	7.14970355300248E-06	0.00270832483436836	CYP11B1
ENSG00000182963	92.3502074725072	2.6708548890472	0.594650225525532	4.4914720862786	0.0000070732572402586	0.00270832483436836	GJC1
ENSG00000264216	20.6012248936864	-7.13771407927942	1.59128273413953	-4.48550966220283	0.0000072739849927595	0.00270832483436836	NA
ENSG00000271043	35.4915782041293	4.54348223931516	1.01170139416069	4.49093207298032	7.09121657219623E-06	0.00270832483436836	MTRNR2L2
ENSG00000054356	45.2548025986282	-4.09974029951921	0.914928648892043	-4.48093991207282	7.43150336568942E-06	0.00271711831164991	PTPRN
ENSG00000168658	76.6612380247001	-7.98016363952034	1.7804860320733	-4.4820141780207	0.0000073941829893714	0.00271711831164991	VWA3B
ENSG00000144644	47.586447227717	-7.40901350558135	1.65545034903884	-4.47552746591466	7.62228988868157E-06	0.00274561369698452	GADL1
ENSG00000166748	47.4601798896082	-7.63727978722261	1.70669323454431	-4.47489896405534	7.64474541098096E-06	0.00274561369698452	NA
ENSG00000185002	39.0472649062204	-7.44965474718013	1.66845017495173	-4.4650148137601	0.0000080063211985067	0.00285025034666839	RFX6
ENSG00000091137	50.9073195831115	-7.77157904404728	1.74189265117692	-4.46157175001362	8.13606954655426E-06	0.00287125431719442	SLC26A4
ENSG00000050628	289.665820380829	3.11940850791123	0.700158204648178	4.4552909431072	8.37795001171206E-06	0.00287361347336742	PTGER3
ENSG00000066032	73.6517765435071	-8.03461011652317	1.80519371880212	-4.45082986542558	8.55390913370844E-06	0.00287361347336742	CTNNA2
ENSG00000156920	51.9945072070078	-8.30208612732593	1.86167671571482	-4.45946713371136	8.21636708921273E-06	0.00287361347336742	ADGRG4
ENSG00000160856	41.9549983586431	-7.67204431448683	1.72356435391256	-4.45126652629533	8.53653111861591E-06	0.00287361347336742	FCRL3
ENSG00000189056	140.601290441135	-4.63108921262949	1.04058041885743	-4.4504866021931	8.56759388619795E-06	0.00287361347336742	RELN
ENSG00000258754	51.4651284072863	-4.62352778361308	1.03814476875675	-4.45364454241781	8.44248266850869E-06	0.00287361347336742	LINC01579
ENSG00000143502	32.6551162042404	-7.13771382926733	1.60616022754105	-4.44396126044959	8.83175138158486E-06	0.00289054675863097	SUSD4
ENSG00000167244	52.9661683389196	3.68379562079786	0.828917651616072	4.44410323946639	8.82592187769619E-06	0.00289054675863097	IGF2
ENSG00000198400	36.2547272010435	-4.17302615987419	0.938793552669734	-4.44509460893395	8.78531968048459E-06	0.00289054675863097	NTRK1
ENSG00000253706	25.8365647967946	-7.23392793440442	1.62867685704848	-4.44159803898356	8.92932467022281E-06	0.00289910169933058
ENSG00000146839	66.341633080709	-8.06108161676583	1.81608424426261	-4.43871568305956	9.04972679705873E-06	0.00291487390739549	ZAN
ENSG00000109158	67.3568900519722	-7.44965472042813	1.68093097812681	-4.43186235328345	9.34226522665205E-06	0.00291651147660344	GABRA4
ENSG00000159618	37.252039219404	-7.77157831578945	1.75227974442302	-4.43512420920464	9.20192179909182E-06	0.00291651147660344	ADGRG5
ENSG00000166415	56.7152699700493	-7.67204431177738	1.73110990167278	-4.43186438039772	9.34217737707534E-06	0.00291651147660344	WDR72
ENSG00000184672	35.6438420384958	-7.44965428645452	1.67937287968209	-4.43597391418202	9.16569475361213E-06	0.00291651147660344	RALYL
ENSG00000123405	19.1513040826566	-7.23392750850897	1.63546890045476	-4.42315198197746	9.72712635864513E-06	0.00293782330007341	NFE2
ENSG00000133477	67.3004206988225	-5.56070576921322	1.25567513757263	-4.42845892446573	9.49087887157211E-06	0.00293782330007341	FAM83F
ENSG00000140287	27.7608708327124	-7.18662254669252	1.62514315347919	-4.42214738517467	9.77247549551327E-06	0.00293782330007341	HDC
ENSG00000168952	49.6133009826847	-7.7391574268858	1.74842052449436	-4.42637072630107	9.58317693306747E-06	0.00293782330007341	STXBP6
ENSG00000173930	29.557956581998	-7.23392781083517	1.63487650883818	-4.42475488009546	9.65518491337613E-06	0.00293782330007341	SLCO4C1
ENSG00000091664	28.650825405153	-7.13771331569166	1.61965312375358	-4.40693949279083	0.000010484145980963	0.00308325058327103	SLC17A6
ENSG00000142609	51.8191538364206	-5.15050125532735	1.16855026594468	-4.40759923251018	0.0000104522717449294	0.00308325058327103	CFAP74
ENSG00000188971	90.9773119247564	2.02822755695427	0.460034222461692	4.40886233659099	0.0000103915049591431	0.00308325058327103	NA
ENSG00000136573	31.5434517876891	-7.52765529869558	1.70890802467279	-4.40495052396803	0.0000105808024230099	0.00308928982399591	BLK
ENSG00000266433	31.8990833203612	-7.48918160532218	1.70119583910128	-4.4023042104774	0.0000107107232332811	0.00310488565499629	TBC1D3P5
ENSG00000170959	110.7364630693	-8.36718011944443	1.90169254175966	-4.39985956494428	0.0000108320955749497	0.00311412653766589	DCDC1
ENSG00000232111	40.8328835696671	-7.95214751623434	1.80788905781805	-4.3985815843323	0.0000108960666358308	0.00311412653766589
ENSG00000153292	69.3464082114241	-7.86468642461909	1.79117685784647	-4.39079278529468	0.0000112938129698155	0.00320523150746148	ADGRF1
ENSG00000013293	51.3673152131586	-7.70599039374972	1.75755450619864	-4.38449582449466	0.0000116254712593273	0.00322798129785053	SLC7A14
ENSG00000070182	106.281614076916	-3.9542124656326	0.90612813152671	-4.36385575952736	0.0000127789852581277	0.00322798129785053	SPTB
ENSG00000089225	74.5749653216283	-6.01064065222984	1.3770605013808	-4.36483411310024	0.0000127219264523851	0.00322798129785053	TBX5
ENSG00000112246	47.13220047083	-7.32412424982316	1.67497481873584	-4.37267722947079	0.0000122732110877181	0.00322798129785053	SIM1
ENSG00000134343	63.5428098080954	-7.73915684210363	1.77030508795489	-4.37165147112814	0.0000123310257046639	0.00322798129785053	ANO3
ENSG00000136928	43.3992176808164	-7.60165476759875	1.7380125757917	-4.37376281016611	0.0000122123065019814	0.00322798129785053	GABBR2
ENSG00000144406	168.926534209643	-7.579586580618	1.73691818659099	-4.36381324067674	0.0000127814705389919	0.00322798129785053	UNC80
ENSG00000145626	51.6188385408181	-7.36719254443746	1.6847182037927	-4.37295241889841	0.0000122577447031933	0.00322798129785053	UGT3A1
ENSG00000147255	37.7880469564646	-7.73915640345195	1.76701589920056	-4.37978877663372	0.0000118794400452092	0.00322798129785053	IGSF1
ENSG00000153064	54.4383960385184	-7.80328612017466	1.78540543038598	-4.37059616116866	0.000012390777119017	0.00322798129785053	BANK1
ENSG00000153303	34.1823755599662	-7.27973037490966	1.66577417525117	-4.37017843298718	0.0000124145050394514	0.00322798129785053	FRMD1
ENSG00000164199	205.267457502479	-7.79278889929551	1.78428283363967	-4.36746279926899	0.0000125698197291438	0.00322798129785053	ADGRV1
ENSG00000166157	83.1441651785523	-8.30208510366991	1.89971955902662	-4.37016351398926	0.0000124153532742361	0.00322798129785053	NA
ENSG00000166947	44.1226824235458	-3.26709697470339	0.744689305887695	-4.38719469834323	0.0000114821999638478	0.00322798129785053	EPB42
ENSG00000197893	66.6695950793092	-8.00764183079305	1.83518408568668	-4.3633997773018	0.0000128056620578044	0.00322798129785053	NRAP
ENSG00000215262	59.0571655349721	-7.77157797827464	1.77324850732937	-4.38267842671367	0.0000117229085848	0.00322798129785053	KCNU1
ENSG00000241956	45.2708865786055	-7.36719236932562	1.68679457698238	-4.36756939455266	0.0000125636884415614	0.00322798129785053
ENSG00000263006	608.581665588771	-5.67208768176468	1.29598994588744	-4.37664481870703	0.0000120520126450979	0.00322798129785053	ROCK1P1
ENSG00000169220	29.6585423143469	-3.09418551751469	0.709821472965595	-4.35910385267348	0.0000130596130178874	0.00325160328047818	RGS14
ENSG00000171759	57.5289100458759	-7.80328599928931	1.79005086660321	-4.35925377589788	0.0000130506700518877	0.00325160328047818	PAH
ENSG00000172752	90.8744777795006	-8.11261008300621	1.86319726928098	-4.35413373385681	0.0000133594136826494	0.00330596612741855	COL6A5
ENSG00000109182	30.6825856398102	-7.13771266400546	1.64052058552464	-4.3508827179531	0.0000135590566708796	0.00332047241818442	CWH43
ENSG00000138759	179.92979102401	-5.49191296369945	1.26235858154122	-4.350517391813	0.0000135816681800368	0.00332047241818442	FRAS1
ENSG00000163092	84.5597003195498	-7.89443290883188	1.8151900950917	-4.34909430708031	0.000013670092064202	0.0033220779421172	XIRP2
ENSG00000070729	57.6373063464323	-7.95214687923683	1.833529714064	-4.33707008849667	0.000014439459105319	0.00341421358994494	CNGB1
ENSG00000132164	38.301623458479	-7.08708708914348	1.63501724957581	-4.33456410993962	0.0000146049222043877	0.00341421358994494	SLC6A11
ENSG00000132938	40.7607096858015	-7.56512873684339	1.74462989922763	-4.3362370094612	0.0000144942657235616	0.00341421358994494	MTUS2
ENSG00000156222	35.3781608377588	-7.08708709972322	1.63315880207563	-4.33949661889342	0.0000142809463974921	0.00341421358994494	SLC28A1
ENSG00000161649	27.3092135570422	-7.03462001702281	1.62343821697175	-4.33316152316822	0.0000146983188501666	0.00341421358994494	CD300LG
ENSG00000181104	49.1899865879877	3.32462665465147	0.767191014894224	4.33350572426849	0.0000146753463019505	0.00341421358994494	F2R
ENSG00000181143	254.915749310079	-6.85102203495984	1.58116835976494	-4.33288586420887	0.0000147167415071462	0.00341421358994494	MUC16
ENSG00000257060	26.2456674888363	-7.08708682592785	1.63568150930158	-4.3328036574516	0.0000147222397555777	0.00341421358994494
ENSG00000004846	68.1130494597303	-8.06107925075505	1.87243633867573	-4.3051286093156	0.0000166888752274789	0.00342417524565894	ABCB5
ENSG00000007216	24.4848606529611	-7.13771198901762	1.6559238948259	-4.31041064829133	0.0000162951661634237	0.00342417524565894	SLC13A2
ENSG00000053524	120.633437888171	-3.25170172615029	0.756849062862175	-4.29636751329695	0.0000173619653495019	0.00342417524565894	MCF2L2
ENSG00000088726	25.9045867423443	-7.08708642766679	1.64740328588176	-4.30197419684852	0.000016928302901926	0.00342417524565894	TMEM40
ENSG00000089101	78.6923897710291	-7.48918108545088	1.73827859356047	-4.30838941076241	0.0000164447665801281	0.00342417524565894	CFAP61
ENSG00000101204	29.709725767639	-7.03461958459929	1.63824995334525	-4.29398430333224	0.0000175494887417963	0.00342417524565894	CHRNA4
ENSG00000104537	39.7581988727998	-7.48918062168412	1.73299641963414	-4.32152111616319	0.0000154957218832319	0.00342417524565894	ANXA13
ENSG00000109819	74.8676956599812	-5.28249972758191	1.22305311230396	-4.31910901860253	0.0000156660384858176	0.00342417524565894	PPARGC1A
ENSG00000117245	30.5154592436529	-7.32412303677551	1.69965868313721	-4.30917284125347	0.0000163866268460356	0.00342417524565894	KIF17
ENSG00000118420	83.2098447238345	2.2067168178321	0.513354973183341	4.29861778517142	0.0000171866559521305	0.00342417524565894	UBE3D
ENSG00000120332	38.6185027320433	-7.13771242270277	1.65249103938198	-4.31936528101974	0.0000156478595930473	0.00342417524565894	TNN
ENSG00000132746	22.5905850820682	-7.18662079717808	1.67178899252172	-4.29876068650135	0.0000171755802494683	0.00342417524565894	ALDH3B2
ENSG00000134115	52.1028358946983	-7.8343117259377	1.81236975591938	-4.32268950657008	0.0000154138586366244	0.00342417524565894	CNTN6
ENSG00000135406	12.618119528863	-6.92358896465727	1.61152163606285	-4.29630531152685	0.0000173668353503067	0.00342417524565894	PRPH
ENSG00000137699	53.0672078048187	-7.60165403233238	1.76287631173677	-4.31207452373292	0.0000161729899468081	0.00342417524565894	TRIM29
ENSG00000152495	76.7915587905173	-4.51577683551099	1.04421149363844	-4.32458066495347	0.0000152822278138308	0.00342417524565894	CAMK4
ENSG00000156414	70.4246629348116	-6.35260529738609	1.47771136226877	-4.29894867129719	0.0000171610206684916	0.00342417524565894	TDRD9
ENSG00000159871	27.1277309266768	-7.36719095031772	1.71413289596951	-4.29791118742335	0.000017241521578598	0.00342417524565894	LYPD5
ENSG00000164393	39.2680804553335	-7.4090111332539	1.71843235230567	-4.3114942076789	0.0000162155023061145	0.00342417524565894	ADGRF2
ENSG00000165125	58.2701572987816	-7.77157667493316	1.80596841547365	-4.30327386035425	0.0000168292613913182	0.00342417524565894	TRPV6
ENSG00000167767	26.543618999183	-6.98017235365557	1.62482053741761	-4.29596511916905	0.0000173934932713705	0.00342417524565894	KRT80
ENSG00000171722	20.8347297408686	-3.65361958462347	0.849084221825768	-4.30301198715856	0.0000168491730388966	0.00342417524565894	SPATA46
ENSG00000185313	59.3521464379172	-7.70598915696401	1.79358490479491	-4.29641726821133	0.0000173580707946697	0.00342417524565894	SCN10A
ENSG00000196581	54.8665494758411	-4.15544500137157	0.962655686103456	-4.3166472305291	0.0000158417029736322	0.00342417524565894	AJAP1
ENSG00000214575	33.829721437555	-7.2339263230136	1.68098271235251	-4.30339126622536	0.0000168203416648883	0.00342417524565894	CPEB1
ENSG00000222414	49.8109824026142	4.88291888046806	1.1325215932228	4.31154594286615	0.0000162117080081545	0.00342417524565894	RNU2-59P
ENSG00000231924	28.4131906260081	-7.233926332417	1.6767916274694	-4.31414745512201	0.0000160219985456907	0.00342417524565894	PSG1
ENSG00000232044	33.8672477711768	-7.18662139778279	1.66313485006937	-4.3211297012284	0.0000155232389275708	0.00342417524565894	LINC01105
ENSG00000235142	43.0947334187596	-7.44965281485005	1.72447535391851	-4.31995319499479	0.0000156062297683318	0.00342417524565894	LINC02532
ENSG00000253301	41.0617494425161	-7.23392644660313	1.68174822582365	-4.30143248289157	0.0000169697482827509	0.00342417524565894	LINC01606
ENSG00000254275	44.1101355702632	-7.6016539727032	1.75929225751523	-4.32085910696812	0.000015542289328825	0.00342417524565894	LINC00824
ENSG00000261303	24.4844101867535	-6.80329638772718	1.58432539414716	-4.29412822192968	0.0000175381099393241	0.00342417524565894
ENSG00000268416	37.2216257066338	-7.18662116743475	1.67203714324042	-4.29812291939103	0.0000172250636089876	0.00342417524565894
ENSG00000115592	28.6263774015196	-7.23392602120404	1.68583651618156	-4.29100090772085	0.0000177869587661382	0.00343745683126168	PRKAG3
ENSG00000171804	47.1687705529096	-7.40901101704419	1.72630096880247	-4.29184200839776	0.0000177197013870868	0.00343745683126168	WDR87
ENSG00000009765	54.8970569876811	-7.44965253221632	1.7386395004583	-4.28475973901009	0.0000182936774812375	0.00343943920596163	IYD
ENSG00000078295	109.798136202101	-6.36268437105139	1.48437134726064	-4.28645054540665	0.000018155059594778	0.00343943920596163	ADCY2
ENSG00000158560	49.4135614547565	-4.64380095272917	1.08375662287074	-4.28491125657742	0.0000182812145604932	0.00343943920596163	DYNC1I1
ENSG00000182230	61.1777879003982	-6.90022467500733	1.60957501959619	-4.28698544087648	0.0000181114158529038	0.00343943920596163	FAM153B
ENSG00000187172	98.6968017321696	-7.92357795151864	1.84915929811795	-4.28496233914685	0.0000182770146400652	0.00343943920596163	BAGE2
ENSG00000198670	46.3525913935023	-7.67204181458882	1.79060297840631	-4.28461356711088	0.0000183057083699909	0.00343943920596163	LPA
ENSG00000133026	233.501844491223	2.66169204423233	0.621859205872802	4.28021651701136	0.0000186711577452071	0.00344898159481709	MYH10
ENSG00000149090	33.2854198670959	-7.18662080846003	1.68009519999338	-4.27750808911803	0.0000188997092399332	0.00344898159481709	PAMR1
ENSG00000163362	23.8771127955313	-7.13771152798062	1.6687873698267	-4.27718453353457	0.0000189271900841075	0.00344898159481709	INAVA
ENSG00000165816	24.742339120428	-6.92358922415652	1.61706571243262	-4.28157567804778	0.0000185574589886608	0.00344898159481709	VWA2
ENSG00000169933	34.1709515727911	-7.70598816411134	1.80176951526462	-4.27690006897446	0.0000189513822108272	0.00344898159481709	FRMPD4
ENSG00000170786	27.2423566151303	-7.03461935690353	1.6434987474805	-4.28027059204498	0.0000186666215251487	0.00344898159481709	SDR16C5
ENSG00000171509	50.0606095262204	-7.36719120807511	1.72245704100938	-4.27714075455712	0.0000189309113262477	0.00344898159481709	RXFP1
ENSG00000255545	49.9623445538556	-7.5276537701577	1.7615252140411	-4.27337270574094	0.0000192538223071936	0.0034883800201569
ENSG00000182901	36.578918531866	-7.36719083919636	1.7246718656377	-4.27164783399092	0.0000194033829639139	0.00349985286314437	RGS7
ENSG00000134258	25.5840183669174	-6.9235890770815	1.62221436704258	-4.26798653602342	0.0000197245229602049	0.00352643189346676	VTCN1
ENSG00000228262	23.0938243108784	-6.98017193147248	1.63518234396276	-4.26874223369883	0.0000196578273943994	0.00352643189346676	LINC01320
ENSG00000182870	57.1114092942257	-2.93131473421899	0.687202892802416	-4.26557391553618	0.00001993889866948	0.00354912396316743	GALNT9
ENSG00000007264	37.6442561757499	-3.67910849920114	0.865698605361827	-4.24987227242144	0.0000213892448308451	0.00355762750907794	MATK
ENSG00000039139	152.314257129374	-7.7702365657985	1.82475223068575	-4.25824198766888	0.0000206040845012126	0.00355762750907794	DNAH5
ENSG00000113492	32.0011542310315	-7.03461914289057	1.65339655355135	-4.25464727610617	0.0000209378810674871	0.00355762750907794	AGXT2
ENSG00000115616	39.9030449766796	-7.44965170398825	1.75259736468908	-4.25063500270061	0.0000213165303306935	0.00355762750907794	SLC9A2
ENSG00000123201	39.3639056419461	-7.2339257768466	1.70035544487796	-4.25436093296705	0.0000209646904595378	0.00355762750907794	GUCY1B2
ENSG00000124143	27.2654041314064	-7.13771138645032	1.67580505524678	-4.25927309629652	0.0000205092771809062	0.00355762750907794	ARHGAP40
ENSG00000131242	75.0535513448913	-4.78167005466472	1.12190241022668	-4.26210872806538	0.0000202506865627674	0.00355762750907794	RAB11FIP4
ENSG00000132692	27.6450441354199	-7.27972853367853	1.71281123720296	-4.2501639267421	0.0000213614122771722	0.00355762750907794	BCAN
ENSG00000152670	38.6219019498219	-7.23392572726731	1.70136839799743	-4.25182796141148	0.0000212032719012553	0.00355762750907794	DDX4
ENSG00000156395	52.1431993162165	-7.52765349673908	1.77007121058343	-4.25274048395934	0.0000211170247730753	0.00355762750907794	SORCS3
ENSG00000157445	62.063644616051	-4.15386517089277	0.976389358905129	-4.25431220957866	0.0000209692555268836	0.00355762750907794	CACNA2D3
ENSG00000164344	32.9971546919086	-6.98017202273077	1.63939637245466	-4.25776959130353	0.0000206476591627601	0.00355762750907794	KLKB1
ENSG00000165970	44.1443063275727	-7.48917971107459	1.76026801532447	-4.25456785323348	0.0000209453139040845	0.00355762750907794	SLC6A5
ENSG00000175766	14.7493567962929	-6.86469551517516	1.61411440277496	-4.25291757720115	0.0000211003255373942	0.00355762750907794	EIF4E1B
ENSG00000176083	19.1453550971989	-7.13771104450586	1.67759272405431	-4.2547341450408	0.0000209297542621848	0.00355762750907794	ZNF683
ENSG00000186334	29.5849950140306	-7.18662050287371	1.68620056189619	-4.26201999054734	0.0000202587315597647	0.00355762750907794	SLC36A3
ENSG00000083307	48.3976419939746	-7.36719070023578	1.73589659854662	-4.24402623197946	0.0000219544671135831	0.00356113684578038	GRHL2
ENSG00000110777	45.5536719774658	-7.03461927376476	1.65691068677828	-4.24562369589333	0.0000217986210348251	0.00356113684578038	POU2AF1
ENSG00000164509	40.0381203059406	-7.08708601710473	1.66909121932185	-4.24607471123371	0.0000217548116660262	0.00356113684578038	IL31RA
ENSG00000169862	56.1899201637903	-7.18662075897117	1.69399121604065	-4.24241914061891	0.0000221123222239468	0.00356113684578038	CTNND2
ENSG00000183747	46.3821334477553	-7.36719067844627	1.735406081392	-4.24522580475051	0.0000218373398956326	0.00356113684578038	ACSM2A
ENSG00000237654	32.4398768353635	-7.2339254535296	1.7049388049879	-4.24292381190827	0.0000220626353504147	0.00356113684578038
ENSG00000249050	16.617895880087	-6.86469552101167	1.61631256000388	-4.24713368619446	0.0000216522773212878	0.00356113684578038
ENSG00000253734	22.6572072367487	-6.92358869595789	1.63183472976642	-4.24282469888904	0.0000220723850236198	0.00356113684578038	LINC01289
ENSG00000132297	45.8655064464142	-7.4891794783671	1.76755553483872	-4.23702640780135	0.0000226499505331198	0.00359815926726552	HHLA1
ENSG00000162747	32.6273072673394	-4.39843204070496	1.03795683030489	-4.23758668210986	0.0000225935201754328	0.00359815926726552	FCGR3B
ENSG00000168619	44.5780479344498	-7.60165262597436	1.79440088071925	-4.23631793076662	0.0000227214998093591	0.00359815926726552	ADAM18
ENSG00000170848	29.1329976333905	-7.03461883320706	1.66079801761581	-4.23568595253126	0.000022785504920344	0.00359815926726552	PSG6
ENSG00000229373	24.4662809131551	-7.56512655831249	1.78561112995462	-4.236715615961	0.0000226813110404619	0.00359815926726552	LINC00452
ENSG00000105852	32.7411379427664	-7.23392531193162	1.70904290765794	-4.23273475435731	0.0000230866728269873	0.00360365203850174	PON3
ENSG00000121570	31.2766533893578	-6.67205258049073	1.57589665810263	-4.23381352208961	0.0000229761486313306	0.00360365203850174	DPPA4
ENSG00000171487	30.4438308615178	-6.92358876757339	1.63543320748119	-4.23348916721384	0.0000230093270743519	0.00360365203850174	NLRP5
ENSG00000124678	25.8145243438347	-6.92358863277855	1.63638626716505	-4.23102342747797	0.0000232630438693255	0.00361283206151213	TCP11
ENSG00000260343	31.2719848310475	-7.18662011130812	1.69878809748454	-4.2304394067451	0.0000233235265157742	0.00361283206151213	LINC01043
ENSG00000010282	18.4854671888708	-6.60166368724188	1.5614171713906	-4.22799480382455	0.0000235783235931315	0.00362463138145321	HHATL
ENSG00000155269	19.8038305038846	-6.86469539640587	1.62336559414961	-4.22868109386162	0.0000235065265218197	0.00362463138145321	GPR78
ENSG00000034152	75.0222415675262	-2.54262991122473	0.602503103527724	-4.22011089459514	0.0000244182174003781	0.00366271052080852	MAP2K3
ENSG00000100170	36.3916637136058	-7.1377111167398	1.69036923980256	-4.22257513250389	0.0000241526847959801	0.00366271052080852	SLC5A1
ENSG00000115310	147.571335279048	3.07671517504416	0.729123324499807	4.21974592179567	0.0000244577801877367	0.00366271052080852	RTN4
ENSG00000174527	58.1484188798121	-4.21170645734441	0.997308152337627	-4.22307433010794	0.0000240992297112844	0.00366271052080852	MYO1H
ENSG00000184012	41.3179938095474	-7.32412205480076	1.73468973555284	-4.22215103063752	0.000024198187089577	0.00366271052080852	TMPRSS2
ENSG00000198736	14.8540104127267	-3.67767315637792	0.870526920045568	-4.22465184211122	0.0000239310454467726	0.00366271052080852	MSRB1
ENSG00000231419	31.4766254319823	-7.56512658388288	1.79248505487813	-4.22046842917596	0.0000243795199510987	0.00366271052080852	LINC00689
ENSG00000155897	48.4053189525834	-7.40900994882863	1.75666022801992	-4.21766818115985	0.0000246841700809919	0.00367068361444561	ADCY8
ENSG00000183016	29.6909256577819	-6.98017144950493	1.65501130913345	-4.21759743331281	0.0000246919137281601	0.00367068361444561	NA
ENSG00000125207	44.9673155524126	-6.98017171347616	1.65565005707127	-4.21597044838304	0.0000248706329926571	0.00368375828238684	PIWIL1
ENSG00000100095	72.109536212663	-5.34508103865869	1.26830346145235	-4.21435500344529	0.0000250493016559647	0.00369673039420244	SEZ6L
ENSG00000105929	40.3630950405502	-7.32412179676952	1.74124679741447	-4.20625140999248	0.000025964138763624	0.00376313244535406	ATP6V0A4
ENSG00000164488	22.3886869221855	-6.60166351967312	1.56901649854627	-4.20751695459524	0.000025819203729201	0.00376313244535406	DACT2
ENSG00000164879	23.7340835557001	-6.92358823051544	1.64681847908227	-4.20422063418538	0.000026198329281375	0.00376313244535406	CA3
ENSG00000169427	28.2938550203163	-6.98017125371184	1.6600346954948	-4.20483455716645	0.0000261273202182075	0.00376313244535406	KCNK9
ENSG00000205634	21.2831111533023	-6.92358815853955	1.64696282870659	-4.20385210756508	0.0000262410428256259	0.00376313244535406	LINC00898
ENSG00000231448	42.1839164520419	-7.40900967862525	1.76011593775637	-4.20938730210553	0.0000256064125659	0.00376313244535406	NA
ENSG00000250159	12.194714239167	-6.80329496391496	1.61654265644579	-4.20854651548325	0.0000257018624282218	0.00376313244535406
ENSG00000257127	30.5061817951812	-7.36718967457418	1.75130182823212	-4.20669330426675	0.0000259134436325728	0.00376313244535406	CLLU1
ENSG00000070915	47.1102541700325	-7.4090096783493	1.76332911464506	-4.20171686431927	0.0000264898315962916	0.00378543424473204	SLC12A3
ENSG00000075035	55.8369046206536	-6.49722121386118	1.54776387932883	-4.19781163046563	0.0000269506654520171	0.00381103068538209	WSCD2
ENSG00000144191	32.1189347610355	-7.13771068070899	1.70016913535629	-4.1982356533094	0.0000269002624804738	0.00381103068538209	CNGA3
ENSG00000196600	24.6806799484221	-6.86469515371058	1.63530166514872	-4.19781579142846	0.0000269501704084732	0.00381103068538209	SLC22A25
ENSG00000101680	127.789026097347	-4.40653544713127	1.05173377293243	-4.18978220585713	0.0000279222325570147	0.00381547436395248	LAMA1
ENSG00000104055	25.0302609151762	-6.92358815732808	1.65045242985513	-4.19496377604522	0.0000272915199915471	0.00381547436395248	TGM5
ENSG00000105289	26.5620868727063	-7.03461818382448	1.67811595453705	-4.19197384114326	0.0000276537888626581	0.00381547436395248	TJP3
ENSG00000114626	48.5894773512996	-2.4383786186025	0.581853131567573	-4.19071151517782	0.0000278081044240669	0.00381547436395248	ABTB1
ENSG00000140798	62.173516308607	-8.00763853629472	1.90950059473983	-4.19357739838031	0.0000274589326886163	0.00381547436395248	ABCC12
ENSG00000142619	28.3359418278681	-6.98017109849707	1.66479439342924	-4.1928127137183	0.0000275516899031925	0.00381547436395248	PADI3
ENSG00000160183	31.3064778735377	-7.18661954144523	1.7151329255645	-4.19012394568771	0.000027880211941789	0.00381547436395248	TMPRSS3
ENSG00000164756	49.6623246481954	-7.77157456918385	1.85268314877272	-4.19476723493275	0.0000273151942254987	0.00381547436395248	SLC30A8
ENSG00000204103	98.2853943777094	3.37570466204548	0.804888589230264	4.1940023839495	0.0000274075098482402	0.00381547436395248	MAFB
ENSG00000263711	38.9955239789695	-7.3241215352229	1.74754915237465	-4.19108185041351	0.0000277627473952094	0.00381547436395248
ENSG00000178171	22.5477519425864	-6.86469497778166	1.63890701981374	-4.18858110606045	0.0000280703990154776	0.00382284924041659	AMER3
ENSG00000120251	55.2277636507259	-7.44965103852577	1.7800118717543	-4.18516929956412	0.0000284953641614073	0.00384884511640836	GRIA2
ENSG00000136929	16.6120656397191	-6.9801705832025	1.66799477047906	-4.18476766638647	0.0000285457909530583	0.00384884511640836	HEMGN
ENSG00000137948	39.3712853618976	-7.13771067335454	1.70547917125792	-4.18516437705302	0.0000284959816911657	0.00384884511640836	BRDT
ENSG00000196660	32.5513533532631	-7.08708501666098	1.69436959814066	-4.18272673473254	0.0000288033523553788	0.00387071275493608	SLC30A10
ENSG00000099954	67.9176998403664	-4.05948052621497	0.972051591663263	-4.17619863084516	0.0000296421007883059	0.00387081456277504	CECR2
ENSG00000111452	83.6481794656033	-5.99769100346813	1.43472904797362	-4.180364935065	0.000029104163954304	0.00387081456277504	ADGRD1
ENSG00000112280	67.324237128205	-7.63727551983234	1.82918396306342	-4.17523643004273	0.0000297676727854607	0.00387081456277504	COL9A1
ENSG00000124721	160.644719418836	-7.78345678927359	1.86481141199463	-4.1738573344252	0.0000299485335730179	0.00387081456277504	DNAH8
ENSG00000131864	19.7697144940428	-7.03461776105065	1.6836143805942	-4.17828324712214	0.000029371772784366	0.00387081456277504	USP29
ENSG00000140873	51.061970611018	-7.63727516574244	1.82907180916216	-4.1754922510346	0.0000297342376190577	0.00387081456277504	ADAMTS18
ENSG00000144681	38.4313108610952	-6.67205207500439	1.59750406949403	-4.17654778001135	0.0000295966597022266	0.00387081456277504	STAC
ENSG00000157703	45.0471090973114	-7.23392482928686	1.73135244468006	-4.17819309494991	0.0000293834148614498	0.00387081456277504	SVOPL
ENSG00000158525	28.4291556831744	-6.98017092481418	1.67014715434709	-4.179374797392	0.0000292311595678637	0.00387081456277504	CPA5
ENSG00000179136	22.6203854681455	-6.92358785313151	1.65752485858266	-4.1770642637914	0.0000295295617368461	0.00387081456277504	LINC00670
ENSG00000179142	20.5087582415841	-7.0346177691313	1.68426652974156	-4.17666541780101	0.0000295813642901473	0.00387081456277504	CYP11B2
ENSG00000215182	40.6002687197298	-7.63727483603873	1.8297885533675	-4.17385649395569	0.0000299486441137237	0.00387081456277504	MUC5AC
ENSG00000075673	32.7468232781456	-7.13771033854394	1.71060155082459	-4.17263174764645	0.0000301101385535043	0.00387933289858863	ATP12A
ENSG00000105388	24.1688679402345	-6.60166317354119	1.58283193857353	-4.17079224436847	0.0000303542504242184	0.00388415663672801	CEACAM5
ENSG00000131183	24.167226863884	-6.7391652414605	1.61727340189971	-4.1669919467818	0.0000308645397067736	0.00388415663672801	SLC34A1
ENSG00000144278	49.8447490978535	-7.0870851700302	1.70044114651148	-4.16779209593322	0.0000307564259060576	0.00388415663672801	GALNT13
ENSG00000167858	24.3445839226458	-6.98017063568612	1.67525471069231	-4.16663244767209	0.0000309132316593521	0.00388415663672801	TEKT1
ENSG00000187116	11.9057780699967	-6.60166279014431	1.5843454355662	-4.16680771878834	0.0000308894831483924	0.00388415663672801	LILRA5
ENSG00000198796	46.6737116730519	-7.3671895171986	1.76782482115275	-4.16737531289704	0.0000308126954184348	0.00388415663672801	ALPK2
ENSG00000251629	20.8263873639419	-6.73916520276114	1.61578306890232	-4.17083538778468	0.0000303485035861054	0.00388415663672801	LINC02241
ENSG00000273079	135.551096896257	-6.22169062635608	1.49267994930675	-4.16813438757964	0.0000307102864550209	0.00388415663672801	GRIN2B
ENSG00000088926	30.9836954674948	-6.98017077715949	1.67659774642784	-4.16329485831139	0.0000313687857571526	0.00392923086780333	F11
ENSG00000164458	16.5093214413376	-6.86469442958481	1.64920139914114	-4.16243548735757	0.0000314871115620013	0.00393073687964661	TBXT
ENSG00000172350	27.5109273404396	-7.0346178021711	1.69028144736688	-4.16180264720388	0.0000315745176119849	0.00393073687964661	ABCG4
ENSG00000134762	44.6904761612938	-7.3241212196801	1.76017698863154	-4.16101407243956	0.0000316837559192421	0.00393227385390374	DSC3
ENSG00000145526	41.8571187813271	-6.98017093940532	1.6787700658359	-4.15790767387177	0.0000321175770986786	0.00395072931594682	CDH18
ENSG00000149654	28.7137385325902	-6.6016631203508	1.58775562672531	-4.15785843188381	0.0000321244991686983	0.00395072931594682	CDH22
ENSG00000244301	46.8704832637664	-7.23392459123706	1.73929702495937	-4.15910824167945	0.0000319492480672611	0.00395072931594682	AOX3P
ENSG00000110169	32.1226415747588	-3.5113285990662	0.844872980115587	-4.15604319431048	0.0000323806631426827	0.00396348318333991	HPX
ENSG00000128438	28.8970001549556	-7.03461770387968	1.6944233417886	-4.15162936580776	0.0000330116575081337	0.00396348318333991	TBC1D27P
ENSG00000134757	39.7130617143368	-7.1866192263428	1.73046054457039	-4.1530095840047	0.0000328130990444653	0.00396348318333991	DSG3
ENSG00000136732	26.6270715510188	-3.65651805826709	0.880022357489209	-4.15502859347745	0.0000325246865572604	0.00396348318333991	GYPC
ENSG00000159708	31.4855298054756	-7.23392409940114	1.74210534056006	-4.15240337709747	0.0000329001679634359	0.00396348318333991	LRRC36
ENSG00000166289	14.6424174057113	-3.32031931352029	0.799290413719368	-4.1540837429411	0.000032659355946494	0.00396348318333991	PLEKHF1
ENSG00000168631	31.4676629283488	-7.03461775365254	1.69494593492445	-4.15034934666875	0.0000331968209724314	0.00396348318333991	MUCL3
ENSG00000204941	33.3829320915868	-7.23392412638502	1.742990673257	-4.15029422553793	0.0000332048167340718	0.00396348318333991	PSG5
ENSG00000249781	24.237069268466	-6.73916506075507	1.62341594225802	-4.15122513296348	0.0000330700262784859	0.00396348318333991	LINC02112
ENSG00000254319	17.957222029944	-6.67205141147207	1.60706899892816	-4.15168945199118	0.0000330029897868635	0.00396348318333991
ENSG00000131050	16.9672912142386	-6.92358725676555	1.66892426021516	-4.1485329333477	0.0000334612715553092	0.00397073755789669	BPIFA2
ENSG00000165186	44.65686156886	-7.56512576232805	1.82349464511429	-4.14869645084914	0.0000334373834167839	0.00397073755789669	PTCHD1
ENSG00000079931	39.5559521732656	-4.17807942128914	1.00889529662796	-4.14124184665504	0.0000345430502522977	0.00400541471839785	MOXD1
ENSG00000110887	32.3805195954653	-7.03461765854546	1.69855860791177	-4.14152189143118	0.0000345008936381397	0.00400541471839785	DAO
ENSG00000149150	45.3280475014758	-2.71430183686674	0.65519628772605	-4.14273079337355	0.0000343194713617147	0.00400541471839785	SLC43A1
ENSG00000155130	94.0431243094469	3.91454499694331	0.944346111646727	4.14524394039938	0.0000339452140441041	0.00400541471839785	NA
ENSG00000243316	30.652203232862	-6.92358765283422	1.67050736515125	-4.14460169243694	0.0000340404870094417	0.00400541471839785	GUCY2GP
ENSG00000243710	45.7712190971503	-4.23402825336183	1.02215624287876	-4.14225152256302	0.0000343912877994875	0.00400541471839785	CFAP57
ENSG00000248210	25.5124550841754	-6.52766302812802	1.57622389837586	-4.141329816693	0.0000345298023921585	0.00400541471839785	LINC02355
ENSG00000267243	33.8633172884137	-6.98017059220565	1.68439034203129	-4.14403384894022	0.0000341249340921649	0.00400541471839785
ENSG00000233183	49.7999566486727	-7.27972748328753	1.75816830493336	-4.1405179827556	0.000034652244068702	0.0040066286988154
ENSG00000151952	35.7919529248537	-7.13770989581054	1.72579709446238	-4.13589170981544	0.0000353578913233047	0.00401950885564426	TMEM132D
ENSG00000157087	73.3502614765217	-3.34924153574376	0.809704146362093	-4.13637691098844	0.0000352832477699391	0.00401950885564426	ATP2B2
ENSG00000158077	30.5524414987836	-7.08708434851041	1.71239337367413	-4.13870110540331	0.0000349277632150967	0.00401950885564426	NLRP14
ENSG00000172893	72.7442015320016	-3.78942323397261	0.916045331932885	-4.13672020573131	0.000035230525581262	0.00401950885564426	DHCR7
ENSG00000188869	42.292992767068	-5.06268211931222	1.22406258264675	-4.13596673167262	0.0000353463401366681	0.00401950885564426	TMC3
ENSG00000232667	29.4658794032332	-6.92358753908691	1.67306643795765	-4.13826216461475	0.0000349946374296489	0.00401950885564426
ENSG00000166948	22.4869635013676	-6.73916481493934	1.62989166134215	-4.13473175842247	0.0000355369469713423	0.00402857948571216	TGM6
ENSG00000161270	37.6242213621639	-6.40804852263403	1.55105897064069	-4.13140225093252	0.0000360557008732511	0.00407600157169923	NPHS1
ENSG00000001460	51.9790113730277	-3.7634613299266	0.911736402242398	-4.12779540300293	0.0000366257764327854	0.00409016315954151	STPG1
ENSG00000080166	35.9460912666712	-7.08708436086868	1.71622444668874	-4.12946242232034	0.0000363612424014719	0.00409016315954151	DCT
ENSG00000132704	30.7725023570857	-7.08708419361118	1.71707180399297	-4.12742447760803	0.0000366848854246282	0.00409016315954151	FCRL2
ENSG00000183908	25.3344635216692	-6.73916481042451	1.63234182809094	-4.12852546841009	0.0000365097005522134	0.00409016315954151	LRRC55
ENSG00000184571	40.990790958699	-7.27972708466489	1.76363250286606	-4.12768934164838	0.0000366426686522772	0.00409016315954151	PIWIL3
ENSG00000104755	37.7122303549355	-7.60165050956375	1.84208758876013	-4.12664987047672	0.0000368086155001591	0.00409271466153002	ADAM2
ENSG00000259867	24.9423730818423	-7.13770939914649	1.73007466128702	-4.1256655327445	0.0000369664181098099	0.00409903036220909
ENSG00000131941	36.9501504305126	-4.1660533810478	1.01071223038294	-4.12189865306108	0.0000375762518005595	0.00412618756044483	RHPN2
ENSG00000164270	48.0578706665171	-7.13770999035356	1.73109988235693	-4.12322250327659	0.0000373608485546394	0.00412618756044483	HTR4
ENSG00000176194	12.3200426655583	-6.67205080105365	1.61948274905885	-4.11986531189113	0.0000379093935716219	0.00412618756044483	CIDEA
ENSG00000197446	15.0309043884877	-6.67205095513907	1.61851941387787	-4.12231753164658	0.0000375079690222826	0.00412618756044483	CYP2F1
ENSG00000229104	11.6594871378609	-7.67203675761803	1.86221614255188	-4.11984225800162	0.0000379131867368369	0.00412618756044483	YY1P2
ENSG00000234810	22.8901063061208	-6.73916464248387	1.63577187554184	-4.11986826723717	0.0000379089073406467	0.00412618756044483
ENSG00000248222	24.6742347066522	-6.73916468956905	1.6358059463835	-4.11978248671136	0.0000379230228672857	0.00412618756044483
ENSG00000153233	40.2135501162888	-7.3671885783971	1.7888025133424	-4.11850303398302	0.0000381341550054923	0.0041380656330024	PTPRR
ENSG00000118492	73.77851652667	-7.23287588081864	1.75669699173496	-4.11731557283266	0.0000383311048634488	0.00413974288440822	ADGB
ENSG00000177511	48.9764202153074	-7.23392402057798	1.75700933291153	-4.11718019083637	0.0000383536202576752	0.00413974288440822	ST8SIA3
ENSG00000231933	38.0200131960209	-7.32412033845385	1.77957197134942	-4.11566402279313	0.0000386066333863455	0.00415599896379693
ENSG00000135426	43.9773860818336	-6.92358753851929	1.68279139347005	-4.11434689135312	0.0000388277171435403	0.00415751477134789	TESPA1
ENSG00000157782	26.8057558391348	-6.86469414033324	1.66871870142779	-4.11375154749548	0.0000389280409302237	0.00415751477134789	CABP1
ENSG00000236138	94.092833586498	-7.66183624052609	1.86211027044473	-4.11459856171472	0.0000387853809990029	0.00415751477134789	DUX4L26
ENSG00000152078	29.4171680945585	-6.98017005129238	1.69737679596338	-4.11232795681683	0.0000391689344176439	0.0041646401782955	TMEM56
ENSG00000182557	19.9051928392899	-6.60166242261272	1.60540603562557	-4.11214501261064	0.0000391999937933393	0.0041646401782955	SPNS3
ENSG00000072041	64.4335545066699	-7.36718897032187	1.79283403685381	-4.10924202624484	0.0000396959879624119	0.0041956061124318	SLC6A15
ENSG00000167037	65.5481598746645	-5.67725084735437	1.38158540896661	-4.10922901364514	0.0000396982246001826	0.0041956061124318	SGSM1
ENSG00000152785	28.3087367418397	-6.73916462443291	1.64079168034111	-4.10726401479064	0.0000400373495799657	0.00422045661130735	BMP3
ENSG00000181333	44.9583293724493	-7.1866186664364	1.75012275412155	-4.1063511970871	0.0000401958197405352	0.00422384336758044	HEPHL1
ENSG00000186190	21.914612959383	-6.52766258242721	1.5898322750208	-4.10588128382399	0.0000402776311663126	0.00422384336758044	BPIFB3
ENSG00000103546	34.5259736634287	-7.36718811706188	1.796295223106	-4.10132367012766	0.0000410793479789949	0.00423138136644551	SLC6A2
ENSG00000110347	24.3092987867102	-6.80329409623294	1.65784304228489	-4.10370217367286	0.0000406590817760084	0.00423138136644551	NA
ENSG00000129221	20.3808465375291	-6.73916434835111	1.64270921290128	-4.10246944220194	0.0000408763855054277	0.00423138136644551	AIPL1
ENSG00000150625	50.3957955467533	-7.23392384217538	1.76298536601439	-4.10322398678171	0.0000407432452556433	0.00423138136644551	GPM6A
ENSG00000168481	16.8023038630234	-6.73916422958697	1.64227858729095	-4.10354508774525	0.0000406867115361179	0.00423138136644551	LGI3
ENSG00000170381	51.4458569531891	-7.4090081893833	1.80643081491099	-4.10146246854652	0.0000410547103713681	0.00423138136644551	SEMA3E
ENSG00000184185	52.1749690152075	-4.49845933808409	1.09679534568074	-4.10145735555804	0.0000410556177107512	0.00423138136644551	KCNJ12
ENSG00000073734	57.5776323230193	-7.40900830652763	1.80694454834178	-4.10029644425271	0.0000412621237637211	0.00423162477658354	ABCB11
ENSG00000095587	56.5833041718975	-6.52750126279713	1.59224413706178	-4.0995605578693	0.0000413935352034487	0.00423162477658354	TLL2
ENSG00000170044	51.1892315640254	-7.27972689156341	1.77573584452928	-4.09955507402237	0.0000413945159743659	0.00423162477658354	ZPLD1
ENSG00000176040	37.0668381048191	-6.92358718233089	1.68977599026592	-4.09734025232619	0.0000417924386532291	0.00423909052673504	TMPRSS7
ENSG00000183421	26.277814750503	-6.73916444668107	1.64456597662399	-4.09783769241987	0.0000417027520389288	0.00423909052673504	RIPK4
ENSG00000186191	27.8293188301563	-6.86469396825672	1.67501923442344	-4.09827769567054	0.0000416235733061964	0.00423909052673504	BPIFB4
ENSG00000241469	43.2098663057432	-7.36718830967906	1.79826733777027	-4.0968259584884	0.0000418853563281281	0.00423909052673504	LINC00635
ENSG00000269821	735.658860101918	1.54730627634281	0.377746952931158	4.09614495718989	0.0000420086947397038	0.00424099718237845	KCNQ1OT1
ENSG00000062282	50.4492044551724	-2.401892013691	0.587116372433608	-4.09099818445722	0.0000429520494460106	0.00425167798909791	DGAT2
ENSG00000106410	15.1966685062839	-6.92358632613724	1.69310190676233	-4.08929096263142	0.0000432693810147161	0.00425167798909791	NOBOX
ENSG00000107242	47.7515126171774	-6.85139216196005	1.67542292985289	-4.08935083785778	0.0000432582141146396	0.00425167798909791	PIP5K1B
ENSG00000111262	37.5163852085563	-6.98016993471117	1.70716754634916	-4.08874333959693	0.0000433716412252744	0.00425167798909791	KCNA1
ENSG00000125398	41.1170647254551	4.18183060179842	1.02270752320337	4.08897999371305	0.0000433274215979337	0.00425167798909791	SOX9
ENSG00000144460	29.6538501955874	-6.60166238859893	1.61386898252748	-4.09058136693355	0.0000430293214779853	0.00425167798909791	NYAP2
ENSG00000147676	23.6228779336348	-7.03461666503884	1.7193523688798	-4.09143395639259	0.0000428714043008882	0.00425167798909791	MAL2
ENSG00000165702	20.2907463613483	-6.60166219123498	1.61350064463592	-4.09151506271919	0.0000428564104066494	0.00425167798909791	GFI1B
ENSG00000180777	53.7171301326478	-7.23392375966069	1.76730264676344	-4.09320032022167	0.0000425459849789962	0.00425167798909791	ANKRD30B
ENSG00000188037	35.5921367213492	-6.73916459720285	1.64677858480814	-4.09233193786522	0.0000427056741505806	0.00425167798909791	CLCN1
ENSG00000255540	15.501901436187	-6.73916400687267	1.64753093163967	-4.09046281162421	0.0000430513240212873	0.00425167798909791
ENSG00000261177	28.3149997022025	-6.80329405185325	1.66283014910232	-4.09139445512582	0.0000428787085888466	0.00425167798909791
ENSG00000124493	58.6185150626765	-6.85831002329212	1.67836942018644	-4.08629348271268	0.000043831927835394	0.00425943088316563	GRM4
ENSG00000165731	40.9868944100407	-5.56911824931753	1.36264578288932	-4.08698894404452	0.0000437007936058677	0.00425943088316563	RET
ENSG00000230400	18.0033798457192	-6.60166205779068	1.61564321029291	-4.08608906702478	0.0000438705428041404	0.00425943088316563	LINC01747
ENSG00000249738	17.2990235012586	-6.60166204667159	1.61522569788152	-4.08714525488922	0.0000436713713372542	0.00425943088316563
ENSG00000189229	27.000377483054	-6.86469376234793	1.68057225689506	-4.08473585957606	0.0000441269843038454	0.00427410389257103
ENSG00000026559	28.1537462855245	-6.98016958384296	1.71009749466386	-4.08173779894053	0.000044700209812941	0.00427503835836775	KCNG1
ENSG00000101251	41.1921392719121	-7.13770926126162	1.74809449233439	-4.08313697718365	0.000044431815272276	0.00427503835836775	SEL1L2
ENSG00000147434	20.5195041672981	-6.67205065820906	1.63419374610699	-4.08277823489617	0.0000445004842044585	0.00427503835836775	CHRNA6
ENSG00000172461	61.1983030572611	-5.65647094918593	1.38573344346853	-4.08193291130192	0.0000446626907322154	0.00427503835836775	FUT9
ENSG00000183638	42.2104143301696	-5.76017174623735	1.41108475224731	-4.0820877251091	0.000044632942105389	0.00427503835836775	RP1L1
ENSG00000215372	35.3910059818331	-7.48917656175109	1.83496083772799	-4.08138223321651	0.0000447686601199067	0.00427503835836775	ZNF705G
ENSG00000248724	36.266016915795	-6.7391644624474	1.65173623537444	-4.08004881052917	0.00004502624514635	0.0042895425657734	NPHP3-AS1
ENSG00000249484	29.5711008889083	-6.86469376557039	1.68278060531716	-4.0793753766116	0.0000451568698967417	0.00429191196227018	LINC01470
ENSG00000115596	7.4784419405775	-6.60166134553308	1.62021580900426	-4.07455680215235	0.0000461020601187091	0.00432376964752154	WNT6
ENSG00000131203	29.0023399980802	-7.03461661385871	1.72645365792466	-4.0746049461385	0.0000460925242960784	0.00432376964752154	IDO1
ENSG00000136011	109.730231341282	-4.76807666149777	1.16983284704833	-4.07586149895548	0.0000458443008245845	0.00432376964752154	STAB2
ENSG00000163293	31.4126771238618	-7.03461672167253	1.72550374221221	-4.07684813980971	0.000045650285654936	0.00432376964752154	NIPAL1
ENSG00000198842	26.8567281096702	-6.60166215516253	1.62027466746075	-4.07440928858592	0.0000461312896061706	0.00432376964752154	DUSP27
ENSG00000250420	31.2907179218371	-6.98016958188078	1.71299224758535	-4.07484014695344	0.0000460459652308036	0.00432376964752154	AACSP1
ENSG00000224435	28.4013009176293	-6.80329382771549	1.66999764012578	-4.07383439607921	0.0000462453710743741	0.00432447497622673	NF1P6
ENSG00000120949	27.1771879300685	-5.208609979082	1.27906169864367	-4.07221167251372	0.0000465688288389408	0.00433028519971323	TNFRSF8
ENSG00000163218	19.6342938503642	-6.67205049609688	1.63855228828303	-4.07191796307473	0.0000466276028059009	0.00433028519971323	PGLYRP4
ENSG00000263745	22.9453876704899	-6.67205059408526	1.63847248771901	-4.07211634256596	0.0000465878975359147	0.00433028519971323
ENSG00000005981	30.1448652217569	-7.03461657940324	1.72836935979079	-4.07008868767192	0.0000469952439361122	0.00434529897295195	ASB4
ENSG00000058335	77.4105458463692	-4.45056046479085	1.09377545538373	-4.06898915392962	0.0000472175450195104	0.00434529897295195	RASGRF1
ENSG00000179869	158.2214663222	-6.35263017036095	1.5611155865471	-4.06928879905158	0.0000471568648573306	0.00434529897295195	ABCA13
ENSG00000237390	20.5209399208981	-6.67205049512195	1.63949801815141	-4.06956911277327	0.0000471001663789402	0.00434529897295195
ENSG00000233786	62.9424243560717	-7.23684130030257	1.77885346601348	-4.06826162950947	0.0000473651818700623	0.00434615111229888	CDC27P1
ENSG00000260641	21.5653207685095	-6.67205050230737	1.64017519446384	-4.06788892115174	0.000047440985185009	0.00434615111229888
ENSG00000198794	46.5305228314884	-2.28260591080202	0.561307432036817	-4.06658772095556	0.000047706532646677	0.00435083577737694	SCAMP5
ENSG00000260372	28.8767918391657	-6.92358656179684	1.70246470551731	-4.06680181936167	0.0000476627430386248	0.00435083577737694	AQP4-AS1
ENSG00000090402	68.3933076376425	-7.48917716061129	1.84227084988716	-4.06518789626943	0.0000479937805569826	0.00436291822880554	SI
ENSG00000115705	42.7131074298365	-5.36035137054909	1.31869357841617	-4.06489533147436	0.0000480540224787127	0.00436291822880554	TPO
ENSG00000168243	39.3376961533816	-2.46157384600035	0.605718332675099	-4.06389193328364	0.0000482611768948429	0.00436878661832183	GNG4
ENSG00000197408	23.4868495746267	-6.67205050767996	1.64193040238	-4.06354039002429	0.0000483339540613666	0.00436878661832183	CYP2B6
ENSG00000007306	23.9760452286	-6.67205046997127	1.64277397053069	-4.06145372988587	0.0000487680847457634	0.00437838303974471	CEACAM7
ENSG00000066382	47.1159300004994	-5.09183571538999	1.25416557328214	-4.05993899359293	0.0000490855392691767	0.00437838303974471	MPPED2
ENSG00000074370	42.6227642409499	-3.49478934340495	0.860494736100733	-4.06137213487363	0.0000487851355020982	0.00437838303974471	ATP2A3
ENSG00000140459	23.9620126355009	-6.52766211199488	1.60790581443333	-4.05972915415784	0.0000491296710530009	0.00437838303974471	CYP11A1
ENSG00000169085	43.2308668023403	-5.30005080896539	1.30542369189453	-4.06002345588931	0.0000490677864310716	0.00437838303974471	VXN
ENSG00000169302	53.2409309186353	-5.36012918390632	1.31998120117828	-4.06076175866868	0.0000489128640497122	0.00437838303974471	STK32A
ENSG00000236172	49.8055085150048	-7.32411974678549	1.80422930212021	-4.05941735797033	0.0000491953150533114	0.00437838303974471	MIR7515HG
ENSG00000254561	26.4479571624411	-6.67205052084971	1.64422035990164	-4.05788097724859	0.0000495199929695414	0.0043976354369275
ENSG00000049247	20.2220841721074	3.42548945004426	0.844703381965759	4.05525717450379	0.0000500791732910494	0.00439839711769964	UTS2
ENSG00000112494	16.9969171342066	-6.73916359921655	1.66215100331014	-4.05448336871658	0.0000502452249225251	0.00439839711769964	UNC93A
ENSG00000147488	118.380076558323	-4.45676958739796	1.09863374943905	-4.05664725817274	0.000049782179807536	0.00439839711769964	ST18
ENSG00000159495	18.913294065987	-6.52766190256177	1.61044637091581	-4.05332460642553	0.0000504948608942508	0.00439839711769964	TGM7
ENSG00000164142	39.7186354245343	-7.03461665637275	1.73401960720419	-4.05682647828584	0.000049744010883771	0.00439839711769964	FAM160A1
ENSG00000164796	185.460659418039	-7.69653975412743	1.89877825226001	-4.05341684578844	0.0000504749464804883	0.00439839711769964	CSMD3
ENSG00000173262	34.1469660187973	-6.9235865196802	1.70814312431549	-4.05328243349322	0.0000505039684813728	0.00439839711769964	SLC2A14
ENSG00000197430	25.5256295719157	-6.80329348784959	1.67814459945864	-4.05405677797032	0.0000503369904072515	0.00439839711769964	OPALIN
ENSG00000206043	35.2748818648249	-7.18661763675695	1.77202328067982	-4.05560001107879	0.0000500057701049311	0.00439839711769964	C18orf63
ENSG00000112195	16.8838154396613	-6.44966011591717	1.59221141553641	-4.05075610750115	0.0000510523982844254	0.00443584806300797	TREML2
ENSG00000166589	26.9467575134073	-7.03461616227404	1.73746176462222	-4.04878904705196	0.0000514833228250463	0.00443584806300797	CDH16
ENSG00000167104	25.8955577295982	-6.5276620382904	1.61199464320451	-4.04943159445862	0.0000513421820784837	0.00443584806300797	BPIFB6
ENSG00000185985	16.7904559639818	-7.23392170014637	1.78690116859664	-4.04830542800955	0.00005158979612014	0.00443584806300797	SLITRK2
ENSG00000231894	20.5359521770639	-6.86469306922151	1.69488450816225	-4.05024238298387	0.0000511646090783576	0.00443584806300797	WDR95P
ENSG00000258535	37.3869569641047	-7.13770864728633	1.7628930200366	-4.04886091564316	0.0000514675180613544	0.00443584806300797
ENSG00000006788	70.1529029557172	-5.18882507610996	1.28269425574586	-4.04525478528222	0.0000522662490394722	0.0044366190450026	MYH13
ENSG00000105392	26.2607607614905	-6.5276619965224	1.61366609521064	-4.04523712550973	0.0000522701892959578	0.0044366190450026	CRX
ENSG00000148702	32.3080973086819	-6.98016916518835	1.72633141861251	-4.04335406859388	0.0000526919569212314	0.0044366190450026	HABP2
ENSG00000163499	9.87490387034567	-6.73916305567095	1.66546991036763	-4.04640336863449	0.0000520105802270258	0.0044366190450026	CRYBA2
ENSG00000170209	18.3828140467781	-6.80329310502431	1.68195972266178	-4.04486089254135	0.0000523542014788305	0.0044366190450026	ANKK1
ENSG00000171564	21.0189145160334	-6.60166166950197	1.63160571896641	-4.04611334267937	0.0000520750264458468	0.0044366190450026	FGB
ENSG00000188162	87.8561487222066	-6.99532206824512	1.72921503671587	-4.04537429973467	0.0000522395903177396	0.0044366190450026	OTOG
ENSG00000197595	10.4425778797289	-6.73916306814267	1.66654315807585	-4.0437975071246	0.0000525923461137295	0.0044366190450026	ATP11AUN
ENSG00000203690	25.2309669064298	-6.60166175556123	1.63257853554402	-4.04370240808131	0.0000526136934289665	0.0044366190450026	TCP10
ENSG00000240535	31.2216459450958	-6.60166189633722	1.63229561296222	-4.04440338129489	0.0000524565353756849	0.0044366190450026
ENSG00000145506	24.2806283550463	-4.53541884183621	1.12190693637978	-4.04259809327083	0.0000528621860303547	0.00444173697278657	NKD2
ENSG00000158786	34.1862256565311	-6.35951574004318	1.57427065046954	-4.0396584527231	0.0000535290947451089	0.0044884809527593	PLA2G2F
ENSG00000162598	38.7745135939254	-7.1377085185391	1.76766986123037	-4.03791945265784	0.0000539273620122521	0.00450326761297375	C1orf87
ENSG00000205396	25.853430960858	-7.23392205906526	1.79148629189902	-4.037944410614	0.0000539216263143187	0.00450326761297375	LINC00661
ENSG00000231764	84.9768729703843	-6.44907581237238	1.59762461808462	-4.03666527128514	0.0000542163365175117	0.00451810226124578	DLX6-AS1
ENSG00000126733	34.1958138407518	-7.2339222994951	1.79359979574255	-4.03318639791675	0.0000550255980651049	0.004520564517964	DACH2
ENSG00000136155	46.2328283316696	-7.18661759289012	1.78171582600806	-4.03353749682504	0.0000549434085550286	0.004520564517964	SCEL
ENSG00000169247	91.7273159162133	-5.77876545666287	1.43265617999455	-4.03360243536231	0.0000549282197015449	0.004520564517964	SH3TC2
ENSG00000215853	18.2710560240937	-6.60166142883303	1.63648899862807	-4.03403960207948	0.0000548260717090483	0.004520564517964	RPTN
ENSG00000242641	54.9523610881362	-7.27972597225395	1.80388115230787	-4.03559068342188	0.0000544650975237574	0.004520564517964	LINC00971
ENSG00000243083	18.9644432787292	-6.67204998067999	1.65418607415869	-4.03343377441583	0.0000549676770482854	0.004520564517964	LINC00870
ENSG00000260072	28.0511931628607	-6.8646931224928	1.70133200106951	-4.03489331781066	0.0000546271118973699	0.004520564517964
ENSG00000073146	49.2599377171242	-5.14187725889356	1.2783180034861	-4.02237725266416	0.0000576136808819131	0.0045222023944607	MOV10L1
ENSG00000102313	22.0645026710062	-7.27972474793437	1.80651062147698	-4.02971599579223	0.0000558442818877113	0.0045222023944607	ITIH6
ENSG00000112232	16.5430202079359	-6.52766153402071	1.62020441481847	-4.02891232385149	0.000056035510414676	0.0045222023944607	KHDRBS2
ENSG00000115155	62.6878185678751	-4.75024984850398	1.18127417808837	-4.02129322439877	0.0000578795022628968	0.0045222023944607	OTOF
ENSG00000122733	38.6058895104909	-6.3136036972488	1.57049658760625	-4.02013206973725	0.0000581655245887169	0.0045222023944607	PHF24
ENSG00000152208	52.6680385805591	-7.32411923269488	1.82016391789628	-4.02387892688259	0.0000572473556868242	0.0045222023944607	GRID2
ENSG00000161850	19.6533198654253	-6.86469268146361	1.70513262627074	-4.0258995550846	0.0000567579148724936	0.0045222023944607	KRT82
ENSG00000163285	38.7179931393693	-6.86469328107357	1.70497367368427	-4.02627523640274	0.0000566673546218146	0.0045222023944607	GABRG1
ENSG00000163982	13.8945137790205	-6.44965965469761	1.60430414766974	-4.02022251458103	0.0000581431977071201	0.0045222023944607	OTOP1
ENSG00000165695	25.6049098683778	-4.92377980547326	1.22200254679344	-4.02927131239895	0.0000559500148879603	0.0045222023944607	AK8
ENSG00000165953	16.9964524340462	-6.80329276297046	1.69020575328794	-4.0251269703325	0.0000569445821009364	0.0045222023944607	SERPINA12
ENSG00000172421	21.8253664113087	-6.86469277509121	1.70509365671226	-4.02599162108644	0.0000567357091344984	0.0045222023944607	EFCAB3
ENSG00000174502	46.0210530833959	-5.13414760485519	1.27611368956544	-4.02326818279298	0.0000573960763971457	0.0045222023944607	SLC26A9
ENSG00000178997	26.4839358873319	-6.67205016063527	1.65600267436938	-4.02900929080687	0.0000560124048936812	0.0045222023944607	EXD1
ENSG00000185332	17.7235648976698	-6.67204977623724	1.65909787411464	-4.02149257155651	0.0000578305320923885	0.0045222023944607	TMEM105
ENSG00000188730	49.0095187554912	-7.48917612303912	1.85746509868028	-4.03193369736	0.0000553197956504531	0.0045222023944607	VWC2
ENSG00000204001	11.978024627681	-6.67204948988236	1.65886279200271	-4.02206229595838	0.0000576907939853609	0.0045222023944607	LCN8
ENSG00000214929	27.1204657367147	-7.03461581614425	1.74752709884694	-4.02546880147716	0.0000568619193282928	0.0045222023944607	SPATA31D1
ENSG00000227308	21.3696887621075	-6.52766158182335	1.62351677465915	-4.02069241520083	0.0000580273303368222	0.0045222023944607
ENSG00000229817	16.4590561819085	-6.4496598110745	1.60207973047739	-4.02580451420643	0.0000567808467672401	0.0045222023944607
ENSG00000243130	32.0585874400457	-6.92358613898784	1.71808172455082	-4.0298351586261	0.0000558159805451574	0.0045222023944607	PSG11
ENSG00000245322	14.7839474903813	-6.44965973999908	1.6026833520726	-4.02428822365836	0.0000571478932326422	0.0045222023944607
ENSG00000254211	14.7039244276009	-6.44965975855816	1.60183938685573	-4.02640852227904	0.0000566352581619234	0.0045222023944607	LINC01485
ENSG00000259370	22.8049056939078	-6.52766171964386	1.62050827415039	-4.0281569824543	0.0000562158043316521	0.0045222023944607
ENSG00000259964	20.9476212840342	-6.52766170194218	1.61933693601851	-4.03107071588934	0.0000555233336258258	0.0045222023944607	THSD4-AS1
ENSG00000260759	18.7683345476479	-6.4496599094306	1.60121434044194	-4.02798035624043	0.0000562580427864495	0.0045222023944607
ENSG00000260786	16.8883041852367	-6.60166124035432	1.64080702356963	-4.02342331884478	0.0000573582649870414	0.0045222023944607
ENSG00000261104	16.5630815402015	-6.60166121443412	1.64142445293748	-4.0219098738415	0.0000577281476739502	0.0045222023944607
ENSG00000110675	35.9608037853495	-6.86469303378478	1.71059051804671	-4.01305453371942	0.0000599380591222686	0.00452221954119748	ELMOD1
ENSG00000122194	47.8718548202973	-7.27972542904077	1.81428472780697	-4.01244926855567	0.0000600919958864714	0.00452221954119748	PLG
ENSG00000128683	52.9169538209115	-4.78032008129249	1.19000115010171	-4.01707181617759	0.0000589257706182243	0.00452221954119748	GAD1
ENSG00000143194	24.1218082268642	-6.52766157041417	1.62670950193639	-4.01280103340136	0.000060002486221907	0.00452221954119748	MAEL
ENSG00000145808	42.121473140693	-6.92358613646039	1.72584811346742	-4.01170072988066	0.0000602828891136368	0.00452221954119748	ADAMTS19
ENSG00000159307	61.2184153218911	-6.66297165589896	1.6607987604167	-4.01190789317979	0.0000602300006940604	0.00452221954119748	SCUBE1
ENSG00000162391	12.7912867199527	-6.449659570317	1.60546216009457	-4.01732269413132	0.0000588630936746843	0.00452221954119748	FAM151A
ENSG00000163554	102.371189136658	-7.14727291787688	1.78137567824438	-4.01222100714926	0.0000601501466390805	0.00452221954119748	SPTA1
ENSG00000169418	35.801004080611	-3.53868741608896	0.880958291113678	-4.01686146981542	0.000058978370241859	0.00452221954119748	NPR1
ENSG00000169876	76.6097124144004	-7.40900723737065	1.84610424937778	-4.0133200710999	0.0000598706430512323	0.00452221954119748	MUC17
ENSG00000170613	15.0051434421902	-6.36719831958785	1.58614399964808	-4.01426246355977	0.0000596319624817744	0.00452221954119748	FAM71B
ENSG00000171791	69.2013575736816	2.25145623696533	0.560386186414596	4.01768689440823	0.0000587722177099697	0.00452221954119748	BCL2
ENSG00000179796	16.4787988134381	-6.52766135443063	1.62585941423619	-4.01489901111608	0.0000594712536766106	0.00452221954119748	LRRC3B
ENSG00000186526	34.680476778512	-6.86469301179651	1.71042619649231	-4.0134400571474	0.0000598402039005582	0.00452221954119748	CYP4F8
ENSG00000218819	29.1152122826335	-6.52766168029275	1.62691860498879	-4.01228534745149	0.0000601337502297306	0.00452221954119748	TDRD15
ENSG00000227059	20.5054469394499	-6.7391631890605	1.67922953662454	-4.01324717203764	0.0000598891439070567	0.00452221954119748	ANHX
ENSG00000234643	27.0136850363791	-7.32411817221005	1.82542506441995	-4.01228092840797	0.0000601348762383805	0.00452221954119748	NA
ENSG00000249917	32.7805931369881	-6.98016877426049	1.73828182783931	-4.01555643191465	0.0000593057055961182	0.00452221954119748	LINC00536
ENSG00000260918	35.9861165645529	-6.02116798051231	1.49946516613023	-4.01554375287792	0.0000593088942301837	0.00452221954119748
ENSG00000188877	27.4974462388812	-7.18661661085228	1.79229876366763	-4.00972022998337	0.0000607907317761412	0.00455190232177659	POTEA
ENSG00000118526	17.5460801867269	-6.67204957622845	1.66518296989036	-4.00679666851732	0.0000615478044309399	0.0045551681581583	TCF21
ENSG00000121446	61.0044459786717	-7.27972562225142	1.81727297316875	-4.00585147621377	0.0000617944707782369	0.0045551681581583	RGSL1
ENSG00000134216	30.2611709537469	-6.86469280437176	1.71306244373588	-4.00726361696489	0.0000614262894394815	0.0045551681581583	CHIA
ENSG00000161973	10.642486672307	-6.52766096340642	1.62960927741618	-4.00566016275773	0.0000618445115105761	0.0045551681581583	CCDC42
ENSG00000165078	28.0787829012377	-6.73916336314574	1.68153762972103	-4.00773865778061	0.0000613029016552776	0.0045551681581583	CPA6
ENSG00000174898	28.5272632794679	-6.80329295608403	1.69760230113902	-4.00758938151727	0.0000613416495799942	0.0045551681581583	CATSPERD
ENSG00000186510	30.1253157664074	-6.13800607312499	1.53210798799129	-4.00624898586449	0.0000616906190687869	0.0045551681581583	CLCNKA
ENSG00000233123	17.0385244197037	-6.44965960062694	1.61001040831114	-4.00597385416437	0.0000617624812052093	0.0045551681581583	LINC01007
ENSG00000233907	18.3296103364219	-6.36719833277663	1.58946448052489	-4.00587645134039	0.0000617879410111603	0.0045551681581583	LINC01761
ENSG00000104059	28.5037685122133	-6.7391633373748	1.68278505651935	-4.00476775763268	0.0000620784399367541	0.0045641148666544	FAM189A1
ENSG00000104760	28.1086534991643	-7.0346155141286	1.757163885913	-4.00339181252494	0.0000624407621017522	0.00457418030530237	FGL1
ENSG00000204262	228.766533747873	3.50992058040433	0.876650945229046	4.00378348931944	0.000062337420091139	0.00457418030530237	COL5A2
ENSG00000198788	63.3125970321183	-6.76559648349767	1.69024781495302	-4.00272458490693	0.0000626171804190907	0.00457883900924032	MUC2
ENSG00000111981	21.2564758916936	-6.98016812495405	1.74446407851071	-4.00132522700792	0.0000629887113961473	0.00459361900344903	ULBP1
ENSG00000167798	44.8637171924719	-7.13770810781962	1.78402220334812	-4.00090766495177	0.0000630999781825816	0.00459361900344903	C3P1
ENSG00000174990	12.9363900590689	-6.36719808810056	1.59169476035781	-4.00026327074748	0.0000632720535907749	0.00459361900344903	CA5A
ENSG00000184937	26.0391329089772	-6.73916320836868	1.68460901337516	-4.00043164607472	0.0000632270487692838	0.00459361900344903	WT1
ENSG00000249375	35.7247545516554	-7.32411831503106	1.83128617285144	-3.99943953250458	0.0000634926669240418	0.0046014042757952	CASC11
ENSG00000235597	29.1346203919296	-6.6016613044949	1.65103510968139	-3.99849843639538	0.0000637456021114904	0.00461150002868579	LINC01102
ENSG00000101187	31.6350299923755	-3.38872637208133	0.847727720407484	-3.99742310001665	0.0000640357841074096	0.00461903089536262	SLCO4A1
ENSG00000127472	25.5215147379167	-6.73916312627729	1.68670587073304	-3.99545839213119	0.0000645691970470885	0.00461903089536262	PLA2G5
ENSG00000166473	100.618542700386	-6.47855194412016	1.62160954937282	-3.9951367742166	0.0000646569150224065	0.00461903089536262	PKD1L2
ENSG00000169435	40.6360748832164	-7.23392188461662	1.81091989400715	-3.99461174873375	0.0000648003527111101	0.00461903089536262	RASSF6
ENSG00000175329	17.6976133616656	-6.44965950300781	1.6139858463828	-3.99610660617782	0.0000643927455104405	0.00461903089536262	ISX
ENSG00000179314	50.0823970944727	-4.98196549909713	1.24681930331293	-3.99573978832339	0.0000644925415328098	0.00461903089536262	WSCD1
ENSG00000185303	16.4386924700225	-6.44965946821294	1.6138288731117	-3.99649527634059	0.0000642871638709899	0.00461903089536262	SFTPA2
ENSG00000197106	31.4064174467771	-5.05475562007051	1.26547876748699	-3.9943424970364	0.0000648740294292503	0.00461903089536262	SLC6A17
ENSG00000241935	20.273816407734	-6.67204953194106	1.67001359134111	-3.99520672558302	0.0000646378269146813	0.00461903089536262	HOGA1
ENSG00000164292	159.83523487925	3.34235905457745	0.836975762386018	3.99337615828825	0.0000651391070753413	0.00462610564561552	RHOBTB3
ENSG00000166104	32.4408188829979	-6.6720498578994	1.67095965153552	-3.99294492345651	0.0000652577301806264	0.00462610564561552
ENSG00000249478	17.5649977637259	-6.44965945653902	1.61534846190267	-3.99273569056558	0.0000653153591301423	0.00462610564561552
ENSG00000235566	30.9801316909445	-6.73916323940267	1.68807832892828	-3.99221003191316	0.0000654603537122249	0.00462829790079606	NA
ENSG00000139144	69.4102308011048	-7.48917587278074	1.87684472281603	-3.9903012655964	0.0000659894221369963	0.0046305395315116	PIK3C2G
ENSG00000162897	24.7095355515414	-6.86469237452229	1.72051744555549	-3.98989989450873	0.0000661011872106934	0.0046305395315116	FCAMR
ENSG00000166111	33.8724003099296	-6.7391632959675	1.68850005165498	-3.9912129640518	0.0000657362163455789	0.0046305395315116	SVOP
ENSG00000188626	18.1481095735625	-6.3671981701445	1.59513537601356	-3.99163498339364	0.0000656193205952384	0.0046305395315116	GOLGA8M
ENSG00000218357	7.1106394754116	-6.44965885891888	1.6163302070102	-3.9903101674064	0.0000659869453833292	0.0046305395315116	LINC01644
ENSG00000265735	18.4846510785538	5.5656876702854	1.39503880813399	3.98962927614186	0.0000661766442015752	0.0046305395315116	RN7SL5P
ENSG00000101144	38.1945679367617	-6.29515464292357	1.57845366542246	-3.9881782917199	0.0000665826169569785	0.00463104120299714	BMP7
ENSG00000214329	21.2825588692605	-6.52766119997987	1.63670085248519	-3.98830439299165	0.0000665472416242414	0.00463104120299714	SLC9B1P2
ENSG00000248319	25.0208888193134	-6.67204960990688	1.67263860498696	-3.98893675538411	0.0000663701123608029	0.00463104120299714	LINC02275
ENSG00000254101	27.4475240653387	-6.86469244339048	1.72134878874673	-3.98797297111907	0.0000666402538574396	0.00463104120299714	LINC02055
ENSG00000113302	25.8771158429462	-6.80329258863051	1.70636175489472	-3.98701656850617	0.0000669093547009188	0.00463468797446882	IL12B
ENSG00000261426	19.5438370612817	-6.67204939493286	1.67346164174165	-3.98697480032404	0.0000669211303232488	0.00463468797446882
ENSG00000169856	15.7326562583571	-6.52766097173456	1.63748158425187	-3.98640267744868	0.0000670826253526429	0.00463795786594831	ONECUT1
ENSG00000102043	20.1066039410234	-6.73916275662187	1.69177242117536	-3.98349250305182	0.0000679098148583542	0.00467346082392346	MTMR8
ENSG00000165694	17.3837310738601	-6.80329218270472	1.70791887242266	-3.98338134940469	0.0000679415997958516	0.00467346082392346	FRMD7
ENSG00000249550	29.8339604587527	-6.98016820554499	1.75223205925068	-3.98358663094543	0.0000678829095226903	0.00467346082392346	LINC01234
ENSG00000142611	39.8105992671628	-5.65800157896432	1.42059629274454	-3.98283566405293	0.0000680978455247819	0.0046762825089302	PRDM16
ENSG00000112038	49.5929715454872	-7.32411843431765	1.83968359467424	-3.9811837511192	0.0000685729117467555	0.00467724882408458	OPRM1
ENSG00000117594	20.035300544259	-3.44583303637554	0.865448495319306	-3.98155760280594	0.0000684651236817225	0.00467724882408458	HSD11B1
ENSG00000172867	23.2397189437921	-6.60166093587738	1.6580056991425	-3.98168772235927	0.0000684276455318876	0.00467724882408458	KRT2
ENSG00000175065	39.6171473814432	-7.03461554341186	1.7668870672572	-3.9813611598459	0.0000685217416648092	0.00467724882408458	DSG4
ENSG00000142515	22.4272798322091	-6.52766113617542	1.64000353203551	-3.9802726083605	0.000068836283253833	0.00468038859117253	KLK3
ENSG00000153822	34.8222642378338	-7.08708210609008	1.78057250118051	-3.98022664137034	0.0000688495956270945	0.00468038859117253	KCNJ16
ENSG00000163885	32.7015055632791	-3.47481759784235	0.87341517040699	-3.97842597149208	0.0000693730035007502	0.00470022366289557	CFAP100
ENSG00000230572	29.0873470645444	-6.73916300730537	1.69380620026826	-3.97870961048439	0.000069290307981647	0.00470022366289557
ENSG00000125999	33.9019265167565	-6.60166114642558	1.66004915370724	-3.97678654977335	0.0000698528127617145	0.00472455160900952	BPIFB1
ENSG00000272016	17.5642073200841	-3.1096919935333	0.782036013382191	-3.97640510196498	0.0000699649003798226	0.00472455160900952	NA
ENSG00000006468	70.0565348315932	-3.71922801650364	0.936283218832869	-3.97233224060116	0.0000711723577180431	0.00476674223182295	ETV1
ENSG00000124818	31.2313466001209	-6.86469235764056	1.72761468552616	-3.9735089167466	0.0000708215056297241	0.00476674223182295	OPN5
ENSG00000127325	53.7382386256132	-4.271375607036	1.07519801778428	-3.97264088696729	0.0000710801692165063	0.00476674223182295	BEST3
ENSG00000185681	13.7780316192567	-6.52766070392713	1.64331065136123	-3.97226215172401	0.0000711933080718069	0.00476674223182295	MORN5
ENSG00000189375	15.049727927776	-6.80329189028422	1.7125931636102	-3.97250907853835	0.0000711195247864154	0.00476674223182295	TBC1D28
ENSG00000253500	19.2719178351467	-6.44965926853663	1.62381228434993	-3.97192417540963	0.000071294414910224	0.00476674223182295
ENSG00000135750	29.1398606221632	-6.67204949702778	1.68018937714334	-3.97101040382221	0.0000715684534794037	0.0047771942697502	KCNK1
ENSG00000198835	10.0995176362603	-6.52766035373161	1.6440128063514	-3.97056539250362	0.0000717022721259051	0.00477826767152337	GJC2
ENSG00000159650	28.3664786529124	-6.60166093557648	1.66287933169949	-3.97001803421868	0.0000718671919685869	0.00478140675221824	UROC1
ENSG00000082556	31.1415585507902	-6.73916291986574	1.69840375754363	-3.96793924291151	0.00007249680964193	0.00481540183716544	OPRK1
ENSG00000206172	87.8108983567917	-5.89639737455483	1.48616582554503	-3.96752318833089	0.0000726234479414766	0.00481593139094262	HBA1
ENSG00000143851	31.8235666903385	-3.87312793357168	0.977003835315234	-3.96429143220507	0.0000736142758844461	0.00484672129341977	PTPN7
ENSG00000164089	24.696463957877	-6.44965933663587	1.6267530123248	-3.9647440562711	0.0000734747394865009	0.00484672129341977	ETNPPL
ENSG00000174951	15.0971075016406	-6.6720488680028	1.68308312820007	-3.96418261000456	0.0000736478612934326	0.00484672129341977	FUT1
ENSG00000216560	22.4950549001251	-6.80329214116343	1.71624230178982	-3.96406272824557	0.0000736848767504435	0.00484672129341977	LINC00955
ENSG00000268388	31.4975159476413	-7.18661601918198	1.81268669542339	-3.96462115451418	0.0000735126032734867	0.00484672129341977	FENDRR
ENSG00000257501	34.8809859101605	-6.9235852685706	1.7468200055484	-3.96353673909121	0.0000738474925767378	0.0048495576678549
ENSG00000162366	10.9328142647447	-6.44965878828426	1.62788475680836	-3.96198733436726	0.0000743284842719549	0.00485756393831404	PDZK1IP1
ENSG00000182048	30.4812334931392	-6.60166088795579	1.66622546387064	-3.96204537207115	0.0000743104139665941	0.00485756393831404	TRPC2
ENSG00000183690	26.0073795700676	-3.99836285159461	1.00916652730396	-3.96204466102976	0.0000743106353274539	0.00485756393831404	EFHC2
ENSG00000183206	34.0208069045626	-6.86469226412912	1.73298732451339	-3.96119011779654	0.0000745771222841469	0.00486597738067495	POTEC
ENSG00000016402	26.8895375857477	-6.52766100196648	1.64870620302368	-3.95926271763575	0.0000751814984928792	0.00487160169886399	IL20RA
ENSG00000118156	28.0147190957527	-5.13216405075663	1.29603032728235	-3.95991046098303	0.0000749778702988375	0.00487160169886399	ZNF541
ENSG00000171435	99.4829684334381	-6.95292102849376	1.75591526611489	-3.95971329748598	0.0000750397964279907	0.00487160169886399	KSR2
ENSG00000173769	38.6379114725691	-6.86469235443061	1.73394502432821	-3.95900230867481	0.0000752635093925616	0.00487160169886399	TOPAZ1
ENSG00000263740	23.9818132959771	6.87567361390472	1.73626375718901	3.96003981851027	0.0000749372672774323	0.00487160169886399	RN7SL4P
ENSG00000106331	16.610559382604	-6.60166033404041	1.66933710718537	-3.9546597901794	0.0000766436342117398	0.00487543772692299	PAX4
ENSG00000107618	18.8268477343446	-6.60166047606866	1.66800325400378	-3.95782230053952	0.0000756361920982042	0.00487543772692299	NA
ENSG00000112818	25.5450652783504	-6.80329212380331	1.72028797835665	-3.95474025825743	0.0000766178439144021	0.00487543772692299	MEP1A
ENSG00000142973	31.7248662393145	-6.86469213970575	1.73474428393594	-3.95717812894621	0.0000758403768734388	0.00487543772692299	CYP4B1
ENSG00000145063	18.0946180233214	-6.449659025267	1.63090186730338	-3.95465794390879	0.0000766442260441768	0.00487543772692299
ENSG00000163833	29.1153876638446	-6.60166076867914	1.66911844198891	-3.95517813631767	0.0000764776462398888	0.00487543772692299	FBXO40
ENSG00000173535	25.3062095461584	-3.20898678329899	0.811189729735218	-3.95590164134159	0.0000762465292967711	0.00487543772692299	TNFRSF10C
ENSG00000196344	26.0310500139309	-6.60166071742756	1.66802527770347	-3.95777018830116	0.0000756526909071692	0.00487543772692299	ADH7
ENSG00000239219	34.6082929496198	-7.27972402567081	1.84058129847933	-3.95512223865647	0.0000764955297661015	0.00487543772692299
ENSG00000259541	22.2584170195248	-6.7391624551594	1.70399934638386	-3.95490906112194	0.0000765637686721842	0.00487543772692299
ENSG00000260303	21.1731121930828	-6.52766078783003	1.650383931182	-3.95523772650582	0.0000764585857048271	0.00487543772692299
ENSG00000005471	70.5043742337925	-5.83999266045784	1.47721909353392	-3.9533693316182	0.0000770583536651928	0.00488646285179404	ABCB4
ENSG00000227835	21.4545993003362	-6.73916240325598	1.70454848193155	-3.95363492132493	0.0000769728270942094	0.00488646285179404	CARM1P1
ENSG00000185905	12.8325642724059	-5.13175644942614	1.29834023016422	-3.95255136535131	0.0000773223242492614	0.00489555258554138	C16orf54
ENSG00000183185	39.2490359467865	-6.86469226233658	1.73729221527127	-3.95137455978567	0.0000777035981589284	0.00490439008970754	GABRR3
ENSG00000226994	25.6188141426397	-6.67204913898915	1.68840165223436	-3.95169545715597	0.0000775994545417645	0.00490439008970754
ENSG00000260746	18.1297497725605	-6.80329173143894	1.7223609359187	-3.94998027972001	0.0000781576323705447	0.00492538719274253	KIF18BP1
ENSG00000103310	29.253790764027	-6.52766092287336	1.65344852970067	-3.94790693850934	0.0000788374369833608	0.00495580584575957	ZP2
ENSG00000203786	12.1748860789117	-6.36719742951313	1.61286176954177	-3.94776387521549	0.000078884549979319	0.00495580584575957	KPRP
ENSG00000007171	45.0901111933655	-4.59686624999807	1.16500596143859	-3.94578774886413	0.0000795380486260081	0.00496475168297263	NOS2
ENSG00000141738	19.9310899879756	-6.73916223899431	1.70756209230723	-3.94665720757976	0.000079249893400147	0.00496475168297263	GRB7
ENSG00000165841	22.9309816042584	-6.73916235889269	1.7077150963923	-3.94630367391479	0.0000793669419473081	0.00496475168297263	CYP2C19
ENSG00000253554	22.0710898721939	-6.60166043424074	1.67311441294603	-3.94573161474146	0.0000795566865432996	0.00496475168297263
ENSG00000272235	12.5293943315616	-6.5276602877293	1.65446332941866	-3.94548502324496	0.0000796386099353238	0.00496475168297263
ENSG00000169242	16.8781295018861	-3.64742504787622	0.924607605334562	-3.94483565442492	0.0000798547269461281	0.00497058932267126	EFNA1
ENSG00000116254	53.4758809734796	-6.69179867732503	1.69657774966146	-3.94429237248947	0.0000800359629155381	0.00497424122352863	CHD5
ENSG00000168004	21.4579728904288	-6.44965899410784	1.6355891117008	-3.94332473111235	0.0000803597263433286	0.00498672650446124	HRASLS5
ENSG00000055957	36.3994743397245	-5.43430101871969	1.37835879641118	-3.94258812209777	0.000080607018091475	0.0049868219850982	ITIH1
ENSG00000129521	55.838372680141	-3.59371275435028	0.911452367769397	-3.94284208525915	0.0000805216773476638	0.0049868219850982	EGLN3
ENSG00000040731	41.5783616930338	-6.80329231469676	1.72665494467084	-3.94015743313075	0.0000814281533463835	0.00499237957578768	CDH10
ENSG00000100433	33.7623973751911	-6.86469196690407	1.74187184819186	-3.94098565519037	0.0000811474794173618	0.00499237957578768	KCNK10
ENSG00000154478	31.3327505325722	-6.86469188648504	1.74198146180362	-3.94073762379621	0.000081231438037515	0.00499237957578768	GPR26
ENSG00000171004	16.5109462960557	-6.92358413249489	1.75683878386415	-3.94093311013235	0.0000811652590674453	0.00499237957578768	HS6ST2
ENSG00000249395	16.8333847886201	-6.60166015371602	1.67484856276656	-3.94164600936292	0.0000809243492610666	0.00499237957578768	CASC9
ENSG00000260062	22.7517900208638	-6.44965899383042	1.63691217702054	-3.94013746392303	0.0000814349319724878	0.00499237957578768	GOLGA2P11
