# Supplementary material for: Transcriptome profiling of Ewing sarcomas – treatment resistance pathways and IGF‐dependency
Source: Mol Oncol. 2020 Mar 13;14(5):1101–17. doi: 10.1002/1878-0261.12655 (PMC7191197; doi:10.1002/1878-0261.12655)
Supplement: Supplementary file 13 — Table S2. Differentially expressed genes for First‐line therapy failure in Ewing sarcoma patients at adj. p < 0.01. [file MOL2-14-1101-s013.xlsx]

## Sheet: Sheet1
Supplementary Table S2: Differentially expressed genes for First-line therapy failure
in Ewing sarcoma patients at adjusted P < 0.01.
Positive fold change indicate higher expression in cases with tumor progression
Ensemble	baseMean	log2FoldChange	lfcSE	stat	pvalue	padj	hgnc_symbol
ENSG00000001167	109.852847057982	-1.32936207013302	0.28550554040838	-4.65616908250375	3.22147401165702e-06	0.0010859	NFYA
ENSG00000002586	403.243685231476	-1.90531026547436	0.473076991056857	-4.0274845352717	5.63767742894284e-05	0.00575205	CD99
ENSG00000005022	73.1799834720901	-2.34278007370594	0.446669093555024	-5.24500151792422	1.56281040557112e-07	0.000151038	SLC25A5
ENSG00000005339	314.133524730392	-1.034677359529	0.262929474602951	-3.93518969712873	8.31310087519005e-05	0.00718746	CREBBP
ENSG00000006712	53.1919952931127	-1.03107259745918	0.262411150417481	-3.92922555241573	8.52198774360299e-05	0.00728958	PAF1
ENSG00000007520	18.5881000138942	-1.37538222921007	0.359506189680496	-3.82575396109983	0.000130372451936198	0.00886782	TSR3
ENSG00000008018	63.0052004060267	-1.3730368541489	0.274406425892134	-5.00366144737669	5.62515128120541e-07	0.000352459	PSMB1
ENSG00000008083	193.707616827492	-1.25506280316897	0.308319940199958	-4.07065077385201	4.68819863845928e-05	0.00531651	JARID2
ENSG00000008988	391.141992652659	-2.36583909660338	0.524760372910302	-4.50841797272633	6.53128109026959e-06	0.00169654	RPS20
ENSG00000009307	506.848602345293	-1.87321455818382	0.342268789947052	-5.47293417688945	4.4264456010098e-08	6.93377e-05	CSDE1
ENSG00000011304	209.77149822203	-1.72742689588203	0.406071883923647	-4.25399286252192	2.09991997242731e-05	0.00330887	PTBP1
ENSG00000012660	87.80645893969	-1.12265935382813	0.242538718301572	-4.62878406256036	3.67819062564343e-06	0.00113893	ELOVL5
ENSG00000015479	532.241392833692	-1.45819121615121	0.369429146392622	-3.94714718746492	7.90879397906109e-05	0.00700787	MATR3
ENSG00000034510	115.381992524493	-2.89996161324484	0.639867289595218	-4.53212980316491	5.83919490414535e-06	0.0015934	TMSB10
ENSG00000035862	140.770321901028	-1.81969191925136	0.427224199281122	-4.25933718715678	2.0503397952369e-05	0.00329906	TIMP2
ENSG00000041357	79.5440002735091	-1.21406972396403	0.307641740383439	-3.94637516499171	7.93432593812927e-05	0.00700787	PSMA4
ENSG00000044574	214.535121626993	-1.76396058437199	0.462830356066991	-3.81124652099672	0.000138267791067644	0.00912516	HSPA5
ENSG00000054118	239.73001855188	-1.60645315531301	0.384271743147047	-4.18051335796052	2.90851724105601e-05	0.00403398	THRAP3
ENSG00000057608	188.241234068218	-1.67382992036435	0.339076950544914	-4.93643085345206	7.95652288410832e-07	0.000423756	GDI2
ENSG00000058262	138.480822687809	-1.30596768975817	0.333087236962207	-3.92079775157025	8.82563126210922e-05	0.00735943	SEC61A1
ENSG00000062485	156.886622527356	-1.33824618186716	0.291809007357892	-4.58603452300517	4.517439362073e-06	0.00133664	CS
ENSG00000063046	609.8849286644	-1.71882720389932	0.452252023853527	-3.80059593598637	0.000144348518206572	0.00939836	EIF4B
ENSG00000063177	135.996044222165	-1.53056965458649	0.353424101198173	-4.33068839786979	1.48643905222764e-05	0.00270064	RPL18
ENSG00000063245	110.24313653023	-1.27273350765513	0.319905091295991	-3.97847218529428	6.93595234092237e-05	0.00649212	EPN1
ENSG00000063761	53.4285334966512	1.14091919230291	0.30238258978756	3.77309815722019	0.000161232816826237	0.0099734	ADCK1
ENSG00000065135	98.2538398777479	-1.31600591856226	0.304816975678826	-4.31736426631593	1.57903449725212e-05	0.00281749	GNAI3
ENSG00000065427	90.5066340931874	-0.763156165682379	0.195600835869351	-3.90159971602637	9.5559082177853e-05	0.00755564	KARS
ENSG00000065978	335.43224053087	-2.3592206180505	0.427092553447255	-5.52390951096706	3.31538261620111e-08	5.9792e-05	YBX1
ENSG00000066044	85.3642928823575	-0.966189857582024	0.235944602481024	-4.09498605783844	4.22193793747076e-05	0.00501911	ELAVL1
ENSG00000067225	317.058152013278	-1.51525733782177	0.401529956534281	-3.77370931648632	0.000160838153192627	0.00996056	PKM
ENSG00000068308	77.1299662363973	-1.24022317795922	0.31404036022351	-3.94924772432602	7.83971861238882e-05	0.00697113	OTUD5
ENSG00000068697	144.397927106582	-1.90705751632239	0.472061565556621	-4.0398491541537	5.34855901064701e-05	0.00553124	LAPTM4A
ENSG00000069275	414.627778185532	-2.45447027000142	0.551181068747302	-4.45311061858461	8.46351227772019e-06	0.00197701	NUCKS1
ENSG00000069535	22.5508731819697	2.34742701228491	0.610529458812016	3.84490376083178	0.000120599760405874	0.00857546	MAOB
ENSG00000070087	81.5118885521421	-1.10937832144144	0.29278224420381	-3.78909016309466	0.00015120003363166	0.00959565	PFN2
ENSG00000070831	122.251341752227	-1.50294744569375	0.344648084403896	-4.36081763893525	1.29577328123301e-05	0.00251867	CDC42
ENSG00000071054	303.466176402126	-1.33402665507983	0.32626065939211	-4.08883699789422	4.33541357372346e-05	0.00509713	MAP4K4
ENSG00000071082	270.920358985515	-2.02554423491582	0.434551054947979	-4.66123419067133	3.14318820164761e-06	0.0010859	RPL31
ENSG00000071553	56.0002894221405	-1.15548994079463	0.261756033677169	-4.41437748181855	1.01301066120936e-05	0.00213249	ATP6AP1
ENSG00000072501	198.061356802279	-1.3398135500859	0.273926998430134	-4.89113361503002	1.0025687462382e-06	0.00048987	SMC1A
ENSG00000072832	121.728253498407	-1.49822199201514	0.368682395591542	-4.0637199115821	4.82967761707694e-05	0.00531728	CRMP1
ENSG00000074219	89.4792213724439	-1.48994634602799	0.363952730014691	-4.0937908226924	4.24377196484784e-05	0.00503155	TEAD2
ENSG00000074657	246.952436289802	-1.1084340363109	0.273208309249927	-4.05710221388956	4.96853409982537e-05	0.00533354	ZNF532
ENSG00000074696	101.078465113089	-1.07729157339159	0.284217865689892	-3.79037246929091	0.000150421549530289	0.0095829	HACD3
ENSG00000075415	152.282790285927	-1.53122962818864	0.359217568906572	-4.26268022705452	2.01989469582403e-05	0.00327693	SLC25A3
ENSG00000075785	130.452428274498	-1.73893160010311	0.390918826319017	-4.44831889135987	8.6544977226583e-06	0.00199537	RAB7A
ENSG00000077147	255.390394586479	-1.42619597028935	0.360765123274913	-3.95325345571875	7.70956967680839e-05	0.00693046	TM9SF3
ENSG00000077549	93.6668989281988	-1.26739421090848	0.331735941740304	-3.82049109378883	0.000133186214856025	0.00894375	CAPZB
ENSG00000078618	379.99396482114	-1.77346505715695	0.450563833427468	-3.93610166991454	8.28158989659799e-05	0.00718746	NRDC
ENSG00000078808	70.0462175559893	-1.36608052037839	0.342445028828318	-3.98919652900923	6.62974772656427e-05	0.00632784	SDF4
ENSG00000082641	126.508336014367	-1.3547624570085	0.318308021375982	-4.2561367167316	2.07989551399848e-05	0.00330515	NFE2L1
ENSG00000082701	163.953021210243	-1.03892629668015	0.260292702263029	-3.99137696772728	6.56907653361632e-05	0.00630842	GSK3B
ENSG00000084090	148.91053798846	-1.51862169015988	0.367007080323353	-4.13785393137891	3.50569423562631e-05	0.00453179	STARD7
ENSG00000084207	35.7673180570858	-1.52733284551307	0.347433686530356	-4.39604133026297	1.10242951850483e-05	0.00227575	GSTP1
ENSG00000084623	64.9877679100336	-1.54620462011641	0.287233269875644	-5.38309723238477	7.32149625470514e-08	8.86217e-05	EIF3I
ENSG00000084733	135.824671341595	-1.35423011540123	0.312482721539843	-4.33377598840631	1.4657332428404e-05	0.00268701	RAB10
ENSG00000085224	385.175358458601	-1.47298478962606	0.385133205026632	-3.82461125242163	0.000130978591605604	0.00888636	ATRX
ENSG00000086598	137.396221034933	-1.45735100720144	0.377620893023789	-3.85929654350357	0.000113713883732727	0.00823985	TMED2
ENSG00000086758	719.647446399543	-1.401228418927	0.34983267587201	-4.00542463746199	6.1906169161358e-05	0.006117	HUWE1
ENSG00000087086	262.929510842372	-2.43218952989859	0.61370396623544	-3.96313151570135	7.39730036288336e-05	0.00677928	FTL
ENSG00000087088	35.2878710358246	-1.21857131228434	0.304526007577689	-4.00153445670305	6.29330283216189e-05	0.00618404	BAX
ENSG00000087365	176.152937532253	-1.07172159831973	0.182169922770919	-5.88308751531629	4.02682860243393e-09	1.12876e-05	SF3B2
ENSG00000087460	615.491240522135	-1.72904454520963	0.391121838036657	-4.4207312838604	9.83674372449808e-06	0.00208338	GNAS
ENSG00000088247	282.251749454911	-1.82262173336306	0.447148584503942	-4.07609863147625	4.57975993209856e-05	0.00524577	KHSRP
ENSG00000088832	98.0771979244956	-2.26582416194809	0.434773326064277	-5.21150683842344	1.87312936884855e-07	0.000163269	FKBP1A
ENSG00000088986	91.1520450065607	-1.57860176814559	0.38913346766943	-4.05671035596101	4.97687385597131e-05	0.00533354	DYNLL1
ENSG00000089009	430.098682302697	-1.82881408490101	0.439581328705767	-4.16035433143959	3.17754231572439e-05	0.00429525	RPL6
ENSG00000089063	78.4823554667426	-1.48709018026423	0.370796142236912	-4.01053304193788	6.05818211973375e-05	0.00601964	TMEM230
ENSG00000089289	39.1267108398274	-1.11567701859857	0.276630235775794	-4.03309860713424	5.50461673969417e-05	0.00567061	IGBP1
ENSG00000089737	130.751992814568	-0.874704940235677	0.215066430834399	-4.06713840389717	4.75939783481946e-05	0.00531728	DDX24
ENSG00000090273	84.6873102790154	-1.29701562726974	0.319762732865915	-4.05618133059182	4.98815394300078e-05	0.00533462	NUDC
ENSG00000090621	120.659543156599	-0.983467253195779	0.222490267740557	-4.42027088727579	9.85772514744895e-06	0.00208338	PABPC4
ENSG00000091542	86.3220187647785	-1.39006931633611	0.341686695195946	-4.06825707842955	4.73661067987773e-05	0.00531728	ALKBH5
ENSG00000091640	42.9626324670168	-1.10121578959797	0.275800635917717	-3.99279641228421	6.5298629607278e-05	0.00630025	SPAG7
ENSG00000092051	38.1693217278179	2.04775366420685	0.495972854932661	4.12876157201159	3.6472236344986e-05	0.00457105	JPH4
ENSG00000092199	436.130586212444	-1.70479801067132	0.432047298594741	-3.94585966910632	7.95141753585641e-05	0.00701133	HNRNPC
ENSG00000095139	134.033871417924	-1.28354064154911	0.317658848526665	-4.04062612296903	5.33086865971919e-05	0.00552367	ARCN1
ENSG00000096384	761.973534914622	-2.10993761441227	0.48659736550301	-4.33610570873349	1.4502921814562e-05	0.00268701	HSP90AB1
ENSG00000097007	147.52872220329	-1.03192330846189	0.263958000193456	-3.90942236153322	9.25170832910391e-05	0.00745441	ABL1
ENSG00000099284	153.049712497988	-1.98242602262565	0.404314267987055	-4.90318096488526	9.42970381935902e-07	0.000478302	H2AFY2
ENSG00000099341	49.730568044301	-0.913134155303129	0.24047606579382	-3.79719350567734	0.000146343549683647	0.00950501	PSMD8
ENSG00000099624	38.2740092535385	-1.41054353421645	0.346530346653979	-4.0704762161131	4.69171311586476e-05	0.00531651	ATP5F1D
ENSG00000099783	260.868233752572	-1.65775432073557	0.369475210395113	-4.48678091004478	7.2307361835682e-06	0.00180846	HNRNPM
ENSG00000099995	128.745450349982	-1.20236950868515	0.312944093841638	-3.8421223865423	0.000121974985119977	0.00860399	SF3A1
ENSG00000100129	214.332087085757	-1.70536992833914	0.362220516952183	-4.70809865407007	2.50038089533822e-06	0.000951198	EIF3L
ENSG00000100221	105.643862263372	-1.47271781207516	0.370458166719769	-3.97539572447647	7.02623252270865e-05	0.00653072	JOSD1
ENSG00000100234	213.042761956034	-2.66702495128632	0.550592122700925	-4.84392137359913	1.27301325316286e-06	0.000579482	TIMP3
ENSG00000100353	139.727215301399	-1.18398872193529	0.278429568471977	-4.25238141348647	2.11509224125277e-05	0.00332294	EIF3D
ENSG00000100380	316.519218178021	-1.96257522687992	0.485313773551601	-4.04393061527493	5.25624805045699e-05	0.00547859	ST13
ENSG00000100632	51.1290219000244	-2.23036864367824	0.447794706146662	-4.9807838571181	6.33272389221206e-07	0.000370631	ERH
ENSG00000100804	50.0181677086868	-1.37954941320414	0.30418940454653	-4.53516589527733	5.75582257209765e-06	0.00158015	PSMB5
ENSG00000100823	152.226421332053	-1.91444662315532	0.445978288489077	-4.29269018821802	1.76521233534004e-05	0.00298455	APEX1
ENSG00000101182	53.3039968589435	-1.2277536769672	0.296315295003599	-4.14340298212513	3.42189870318208e-05	0.00446772	PSMA7
ENSG00000101193	43.8541727429322	-1.34946865581847	0.349320819658986	-3.8631211765043	0.000111947440611774	0.00817452	GID8
ENSG00000101367	134.96473901	-1.80478764969596	0.388438973646725	-4.64625789928424	3.38010392909812e-06	0.00112243	MAPRE1
ENSG00000101421	49.2624380801502	-1.56789196737745	0.397827804252906	-3.94113219492501	8.10979142739993e-05	0.00708065	CHMP4B
ENSG00000101972	224.444761729709	-1.09963398196041	0.274301539380703	-4.0088509326017	6.10149151259284e-05	0.00605138	STAG2
ENSG00000102007	34.1992559862395	-2.05377669996818	0.411518400805334	-4.99072871577305	6.01519289722063e-07	0.000361421	PLP2
ENSG00000102103	32.0884912431568	-1.24646486611549	0.276536147048842	-4.50742110721366	6.56203174560653e-06	0.00169654	PQBP1
ENSG00000102119	27.6432293649434	-1.59824867735601	0.396597282834006	-4.02990324576921	5.57998158518732e-05	0.00572609	EMD
ENSG00000102225	95.5265607100237	-1.25708640589331	0.28326542201449	-4.4378392426203	9.0866440815341e-06	0.00205062	CDK16
ENSG00000102241	133.901769734379	-2.18640629531009	0.471044427574898	-4.64161375725528	3.45698612642668e-06	0.00113098	HTATSF1
ENSG00000102317	200.496439321591	-2.4832421208581	0.450486476847218	-5.51235663773385	3.54060561537211e-08	6.08287e-05	RBM3
ENSG00000102409	44.1866451561296	-2.14468820993494	0.337953039690733	-6.34611309280597	2.20822930229405e-10	2.27064e-06	BEX4
ENSG00000102974	95.049843385572	-1.19004904896853	0.29602601679068	-4.02008263283837	5.8177731831621e-05	0.00587948	CTCF
ENSG00000103994	270.701541090104	-1.19091745072037	0.309988872760562	-3.84180709492835	0.000122131807749425	0.00860399	ZNF106
ENSG00000104081	76.0929002354851	-1.35941141198503	0.284900278189465	-4.77153416846082	1.82827957214529e-06	0.000749018	BMF
ENSG00000104131	81.0732573547736	-1.41983626792497	0.368772691075048	-3.85016651798663	0.000118037546748553	0.00843875	EIF3J
ENSG00000104164	115.365787049488	-1.16228481234794	0.28154727751666	-4.12820476404415	3.65606474794786e-05	0.00457105	BLOC1S6
ENSG00000104722	14.2117792603294	2.70044197567946	0.66439579476424	4.06450792879823	4.81339027585098e-05	0.00531728	NEFM
ENSG00000104824	230.339701899124	-1.59207713073807	0.416969871880651	-3.81820663338902	0.000134425313056776	0.00898288	HNRNPL
ENSG00000104833	55.9141816259403	-1.47307502927783	0.37096802481231	-3.97089487705342	7.16031706281769e-05	0.00664375	TUBB4A
ENSG00000104953	28.4819848574721	1.43316894509097	0.366272454899518	3.9128493718812	9.12134342316296e-05	0.00739412	TLE6
ENSG00000104979	22.3986765074857	-1.46746834413689	0.378586424067145	-3.87617793678893	0.000106110099700725	0.00798209	C19orf53
ENSG00000105058	33.2158163666802	-1.4156051226978	0.368727629008936	-3.83916205710611	0.000123454927518994	0.00862556	FAM32A
ENSG00000105193	169.067414688617	-2.05367582801675	0.468920416386156	-4.37958288070261	1.18906691700126e-05	0.00239331	RPS16
ENSG00000105202	102.535529697476	-1.87856908557758	0.321043632823144	-5.85144476798407	4.87321117139085e-09	1.17974e-05	FBL
ENSG00000105323	324.738528858198	-1.707224607711	0.425236750008547	-4.01476261794562	5.95056542205908e-05	0.00595716	HNRNPUL1
ENSG00000105372	369.100626808259	-2.14195293064701	0.487911487410701	-4.3900440672429	1.13327692444576e-05	0.00231254	RPS19
ENSG00000105373	198.236465398328	-1.72326055495928	0.413409483793942	-4.16841079489655	3.06730759414294e-05	0.00418876	NOP53
ENSG00000105640	230.316267115369	-2.18797446007272	0.427168305539934	-5.12204307224328	3.02242826243535e-07	0.00022672	RPL18A
ENSG00000105954	9.43014056333193	3.16769041296253	0.710447717289328	4.45872417614158	8.24489366872774e-06	0.00194862	NPVF
ENSG00000105968	129.019011945244	-1.24781054754657	0.277513534461587	-4.49639528381017	6.91151938739843e-06	0.00176971	H2AFV
ENSG00000106538	166.839443693493	-2.89086636948533	0.735833226049828	-3.92869779067243	8.54070889603644e-05	0.00728958	RARRES2
ENSG00000106682	191.897114652412	-1.59677568623815	0.41251430818025	-3.87083709479583	0.000108462258748566	0.00804749	EIF4H
ENSG00000107223	46.594565413913	-1.84771379140888	0.394760161330325	-4.68059843015103	2.8603873691455e-06	0.00102957	EDF1
ENSG00000107341	91.1925217144027	-1.16411829085195	0.259471515238585	-4.48649744763521	7.24035843188461e-06	0.00180846	UBE2R2
ENSG00000107581	436.428135782275	-1.91623094865904	0.392339292651395	-4.88411684618515	1.03893454711024e-06	0.000503024	EIF3A
ENSG00000107623	100.929275545215	-3.48462303856089	0.782917490177095	-4.45081771997796	8.55439297522438e-06	0.00198101	NA
ENSG00000108106	47.9057681085334	-1.64451542929559	0.430489165715016	-3.82010875131817	0.000133392845937271	0.00894375	UBE2S
ENSG00000108107	167.042254267407	-1.60684820675402	0.362011377599954	-4.43866769438857	9.051744454057e-06	0.00205062	RPL28
ENSG00000108256	233.297582953746	-1.3905487530081	0.328593240485151	-4.23182397469597	2.31803796687738e-05	0.00350527	NUFIP2
ENSG00000108298	319.465251613929	-2.20107794032053	0.439013207158958	-5.01369413135574	5.33948425823203e-07	0.000338542	RPL19
ENSG00000108344	94.5759079641161	-1.04941265812911	0.265497069751047	-3.95263367355853	7.7295723458483e-05	0.00693046	PSMD3
ENSG00000108424	344.733153887359	-1.74369197066041	0.337381032468451	-5.16831654080455	2.36211999202526e-07	0.000190612	KPNB1
ENSG00000108468	80.1747830732163	-1.56680903537764	0.351705777880848	-4.45488568546761	8.39379068867851e-06	0.00196936	CBX1
ENSG00000108518	164.095996144349	-2.50843571870273	0.533903540776537	-4.69829384359266	2.62343811585577e-06	0.000977075	PFN1
ENSG00000108523	47.5527287660397	-1.20543720472363	0.274109205594165	-4.39765312555154	1.09427679562007e-05	0.00226771	RNF167
ENSG00000108588	107.100233769244	-0.938737025324098	0.248197871202393	-3.78221223565051	0.000155440740901313	0.00971669	CCDC47
ENSG00000108671	141.599895431372	-1.15475944439305	0.268247205384825	-4.30483308385799	1.67111685886649e-05	0.00290856	PSMD11
ENSG00000108821	696.530951486972	-3.53137315262047	0.815551685452873	-4.33004212438052	1.49080821002621e-05	0.00270064	COL1A1
ENSG00000108828	93.3475289165535	-1.3721797357339	0.340893002446257	-4.02525052109342	5.69146915081645e-05	0.00578477	VAT1
ENSG00000108953	458.691581527402	-2.45011822778419	0.492556558495562	-4.97428810057408	6.54878537563209e-07	0.000371044	YWHAE
ENSG00000109475	157.945610134018	-2.22338093071281	0.5519918219272	-4.02792368001068	5.62716027296345e-05	0.00575205	RPL34
ENSG00000110367	237.592018047901	-1.1629194479988	0.257327318705003	-4.51922265327749	6.2067095546438e-06	0.00164459	DDX6
ENSG00000110700	119.638174533179	-2.35341370815236	0.464086126430097	-5.07107102350936	3.95583095253198e-07	0.000270107	RPS13
ENSG00000111640	347.57940107458	-1.93440989912961	0.49821305481457	-3.88269612856608	0.000103304632861741	0.00785986	GAPDH
ENSG00000111786	114.605245350024	-1.33290629147354	0.344984404540485	-3.86367115130598	0.00011169556846511	0.00817452	SRSF9
ENSG00000112081	239.881644300279	-1.46352757707991	0.380984772991518	-3.84143325621178	0.000122317997382138	0.00860573	SRSF3
ENSG00000112306	234.442333110014	-2.63079912631765	0.556471483623953	-4.72764409990048	2.27139859637541e-06	0.00088301	RPS12
ENSG00000112335	57.1173672593055	-1.73194851214363	0.376245232925115	-4.60324373727904	4.1596093887349e-06	0.00125873	SNX3
ENSG00000112473	58.6054243422854	-1.53131457212417	0.334695994951134	-4.57524020371903	4.75673909786149e-06	0.00138576	SLC39A7
ENSG00000112658	77.4456557018686	-1.31321585717747	0.329133419046845	-3.9899195316613	6.60957149190378e-05	0.00632784	SRF
ENSG00000112667	18.0708262597628	-1.22806759514218	0.296463254657878	-4.14239395893897	3.43699294976019e-05	0.00446772	DNPH1
ENSG00000112761	22.3869091090581	2.04687075397742	0.539829991239164	3.79169513957327	0.000149622515000352	0.00954341	WISP3
ENSG00000113140	315.319856710521	-2.68135466069516	0.691702808309683	-3.87645478445808	0.000105989495136282	0.00798209	SPARC
ENSG00000113141	114.039312803014	-1.28465047315591	0.321678379865454	-3.9935866180787	6.50812884032135e-05	0.00630025	IK
ENSG00000113368	119.429920781854	-1.69902835154782	0.367041369255181	-4.6289832532926	3.67465480712327e-06	0.00113893	LMNB1
ENSG00000113369	163.660741580848	-1.74557895716249	0.406971574520624	-4.28919135008046	1.79324828503628e-05	0.00302236	ARRDC3
ENSG00000113384	94.8205672172016	-1.63239710082689	0.395264573467839	-4.12988466561806	3.62945264592288e-05	0.00457105	GOLPH3
ENSG00000113391	93.334679528392	-1.22425382598163	0.321137797820525	-3.81223834220173	0.000137713983568103	0.00911119	FAM172A
ENSG00000113575	111.991557181914	-1.00256072925053	0.255553783781586	-3.92309092205571	8.74201408854026e-05	0.00734451	PPP2CA
ENSG00000113583	83.4228250222651	-1.80669592904951	0.447065344268525	-4.04123458060828	5.31705376537045e-05	0.0055201	C5orf15
ENSG00000113732	36.014085750898	-1.34623396547525	0.348532814842116	-3.86257450703771	0.000112198329892537	0.00817452	ATP6V0E1
ENSG00000113758	203.397494655288	-1.77689580392434	0.439203762704902	-4.04572081300274	5.21623703867322e-05	0.00546873	DBN1
ENSG00000113946	24.5703780476804	1.53316129722169	0.34491164021013	4.44508424327937	8.78574328789142e-06	0.0020169	CLDN16
ENSG00000114115	40.4793659964722	-0.943163632121761	0.240151383896145	-3.92737121402406	8.58793795314544e-05	0.00731816	RBP1
ENSG00000114353	168.997111345884	-1.45677654406596	0.36074442543439	-4.03825102026672	5.38512101491553e-05	0.00555826	GNAI2
ENSG00000114354	147.927669107208	-1.57275416022596	0.325213863176353	-4.83606124555982	1.32437131340967e-06	0.000592729	TFG
ENSG00000114391	186.079561598949	-2.37387850020266	0.475732355728628	-4.98994544225787	6.03963481258377e-07	0.000361421	RPL24
ENSG00000114503	102.899807749225	-1.39104958825017	0.320631996105087	-4.33846155451764	1.43483577788993e-05	0.00268701	NCBP2
ENSG00000114850	185.59203311556	-1.93315914921275	0.318048883089788	-6.07818248073206	1.21552384578986e-09	7.34303e-06	SSR3
ENSG00000114942	147.711562871519	-1.84034920574451	0.460137709423373	-3.99956180085906	6.34598750939989e-05	0.00620995	EEF1B2
ENSG00000115053	677.965109232026	-2.22883691697585	0.520476606866161	-4.28229989123986	1.84971455753105e-05	0.0031077	NCL
ENSG00000115241	88.2689758003419	-1.36360853415735	0.264837561017675	-5.14884870906337	2.62090167774305e-07	0.00020665	PPM1G
ENSG00000115484	125.394102586019	-1.19453717921016	0.315522004583378	-3.78590767635192	0.000153148530834823	0.00962988	CCT4
ENSG00000115758	89.9984693534226	-1.09388585827218	0.278888451576708	-3.92230604059741	8.77054905454964e-05	0.00734451	ODC1
ENSG00000116141	34.4472137387587	2.08401226152325	0.470251158697407	4.43170042854537	9.34928515103146e-06	0.00207472	MARK1
ENSG00000116251	252.700391398027	-2.24167933429769	0.473471651493573	-4.73455871587301	2.19532213036363e-06	0.000859711	RPL22
ENSG00000116288	59.6927851354395	-1.56681119677599	0.306510219148892	-5.11177474319345	3.1914624273458e-07	0.000232841	PARK7
ENSG00000116649	48.3562640343031	-1.55373935374516	0.392275913212376	-3.96083292757253	7.46887786891291e-05	0.00681139	SRM
ENSG00000117143	185.334844742124	-1.58820289010595	0.409974812520328	-3.87390357066678	0.000107105806853079	0.00800909	UAP1
ENSG00000117281	20.8817293804758	1.5704203749743	0.354219487445881	4.43346690578178	9.27297469646369e-06	0.00207472	CD160
ENSG00000117632	230.296768210619	-2.07792511780806	0.412703759576146	-5.03490716910872	4.78080458366154e-07	0.000314347	STMN1
ENSG00000118181	238.855030547185	-2.8692047766501	0.549055025917944	-5.22571443882731	1.73483929090345e-07	0.000159303	RPS25
ENSG00000118785	122.638460506245	-2.93253140077797	0.658877180881925	-4.45080128113208	8.55504789567947e-06	0.00198101	SPP1
ENSG00000118816	322.349774665168	-2.12503753420016	0.404186243610044	-5.25757016176527	1.45971210995581e-07	0.000143968	CCNI
ENSG00000119231	100.814196565791	-0.860911233411447	0.21287597203323	-4.04419167268469	5.25039534542652e-05	0.00547859	SENP5
ENSG00000119335	355.777326471733	-1.95277020193714	0.442664235964423	-4.41140269143877	1.02703108405854e-05	0.00215349	SET
ENSG00000119689	101.237301611406	-0.849522559749433	0.197428883304284	-4.30292946772191	1.68554520923933e-05	0.00292412	DLST
ENSG00000120063	95.7384190679279	-1.05155930602786	0.273988680149252	-3.83796624537566	0.000124057530081542	0.00862556	GNA13
ENSG00000120686	85.263220227247	-1.46474963639266	0.361069391048087	-4.05669844275886	4.97712760762062e-05	0.00533354	UFM1
ENSG00000120694	247.419864220057	-1.75983247710884	0.453030564253754	-3.88457780990493	0.000102507860567114	0.00783281	HSPH1
ENSG00000121579	153.284528527069	-1.36878631377167	0.309572744081211	-4.42153367808311	9.80027852915841e-06	0.00208338	NAA50
ENSG00000121774	162.060854613324	-1.30448030308149	0.300338512114238	-4.34336673608248	1.40315607142873e-05	0.00265946	KHDRBS1
ENSG00000122026	149.180239540391	-2.21942173496797	0.404638913882597	-5.48494388162558	4.13600694527962e-08	6.67514e-05	RPL21
ENSG00000122203	82.3131257716498	-1.10557094724568	0.280147886775738	-3.94638331907428	7.9340558635118e-05	0.00700787	KIAA1191
ENSG00000122335	68.4188337699488	1.35693799452365	0.299534088782797	4.53016215963191	5.89384314661205e-06	0.0015934	SERAC1
ENSG00000122406	487.801180589002	-2.10015028642614	0.47434814276446	-4.42744494410086	9.53559008711808e-06	0.00208338	RPL5
ENSG00000122482	165.062400182335	-1.15514587030321	0.305117782949081	-3.78590149396827	0.000153152338937441	0.00962988	ZNF644
ENSG00000122691	49.4589899776143	-2.42869934219451	0.642726797526331	-3.77874293018724	0.000157622037857835	0.00981847	TWIST1
ENSG00000122705	80.296695372642	-1.60202219429398	0.346320053108996	-4.62584300248355	3.73077828002263e-06	0.00114854	CLTA
ENSG00000122882	76.1368017651326	-0.918925144869498	0.230489061554885	-3.98684926161098	6.69565350149889e-05	0.00635657	ECD
ENSG00000122952	43.7651496571507	-1.31897950797408	0.34146839457957	-3.86266936826779	0.000112154756142629	0.00817452	ZWINT
ENSG00000123144	73.1103099758545	-2.47147223545075	0.529837521707614	-4.66458514958594	3.09240263655993e-06	0.00108354	TRIR
ENSG00000123179	29.5822197585329	-1.11926022646781	0.281012540952289	-3.98295472036547	6.80637272391904e-05	0.00639331	EBPL
ENSG00000123200	916.950145381411	-2.41583212287446	0.447523027806269	-5.39822975080572	6.73016484324658e-08	8.60859e-05	ZC3H13
ENSG00000123562	200.482849041371	-2.66326230341849	0.560095623935555	-4.7550135898311	1.98433068584134e-06	0.000800632	MORF4L2
ENSG00000123965	14.2109273160036	1.85317289696754	0.454645341038807	4.07608465256298	4.58003511131294e-05	0.00524577	PMS2P5
ENSG00000124214	137.406782275581	-1.39094963469293	0.362327912465652	-3.83892487119602	0.000123574232235494	0.00862556	STAU1
ENSG00000124575	24.039615409632	-1.64218914167375	0.308144138719229	-5.32928891167408	9.85980432247445e-08	0.000105025	HIST1H1D
ENSG00000124733	19.8086706343836	-1.60119062717285	0.306093915066605	-5.23104363843506	1.685557097049e-07	0.000157493	MEA1
ENSG00000124766	110.301204232306	-2.25818111969898	0.449879124472856	-5.01952857302503	5.1798440762824e-07	0.000332377	SOX4
ENSG00000124767	90.3981491412177	-1.36997658790457	0.324625414632455	-4.22017662867115	2.44110983474798e-05	0.00363832	GLO1
ENSG00000124782	283.488470123016	-1.39809632446832	0.31159767212382	-4.48686382969112	7.22792375473091e-06	0.00180846	RREB1
ENSG00000124783	270.036583589998	-1.46776612160489	0.346470919818714	-4.23633279922273	2.27199960329401e-05	0.00346718	SSR1
ENSG00000124795	171.957377042224	-2.02761777053206	0.385522320761902	-5.25940434920839	1.4452278071292e-07	0.000143968	DEK
ENSG00000125304	128.194390109024	-1.02442437204328	0.229628901891536	-4.4612170489199	8.14954971332216e-06	0.00193766	TM9SF2
ENSG00000125356	25.1748252687224	-3.1603708739635	0.643958398180575	-4.9077252240094	9.21388185750485e-07	0.000471848	NDUFA1
ENSG00000125498	7.99377434163738	2.74142688677361	0.702906290591535	3.90013138802121	9.61404995089659e-05	0.00756329	KIR2DL1
ENSG00000125651	96.0215313036059	-1.50095196915713	0.275796504545848	-5.44224435196792	5.26134364730084e-08	7.9207e-05	GTF2F1
ENSG00000125686	145.603048745736	-1.04574541270757	0.272827107593195	-3.83299673530555	0.000126591634178799	0.00868833	MED1
ENSG00000125691	298.240980535907	-2.80478962396101	0.5903179996867	-4.75131984023797	2.02093172608801e-06	0.000809269	RPL23
ENSG00000125817	90.0187074461975	-2.03573433608832	0.321934628693803	-6.32344008579624	2.5580341506484e-10	2.27064e-06	CENPB
ENSG00000125901	19.184468539524	-1.33801991426969	0.343366047080564	-3.8967740859822	9.74824731674957e-05	0.00760911	MRPS26
ENSG00000125970	78.0627152570881	-1.29229298501634	0.239102078214054	-5.40477521010681	6.48897201315758e-08	8.60859e-05	RALY
ENSG00000125977	73.9983416022606	-1.31934827297888	0.341344050188175	-3.86515678902724	0.000111017860176686	0.00817452	EIF2S2
ENSG00000126067	57.4841554348113	-1.21087264474874	0.293394259869333	-4.12711770601108	3.67338395745117e-05	0.00457105	PSMB2
ENSG00000126247	151.802541014949	-1.5711131936179	0.335112412460594	-4.6883169205278	2.7546119524534e-06	0.00101178	CAPNS1
ENSG00000126432	40.8780642896692	-1.76330437439653	0.309810392032231	-5.69155980478888	1.25884048575751e-08	2.7173e-05	PRDX5
ENSG00000126945	75.375831068714	-1.80100190862835	0.445570801347138	-4.04201061466147	5.29948330665976e-05	0.0055126	HNRNPH2
ENSG00000127022	650.389394914054	-2.23159334466337	0.504273102325491	-4.42536660070153	9.62786383269924e-06	0.00208338	CANX
ENSG00000128245	56.7397032395025	-1.4213897847892	0.240085946725511	-5.92033729660267	3.21282005349775e-09	9.5062e-06	YWHAH
ENSG00000128595	166.240944279595	-1.67983181475341	0.394569456204081	-4.2573792480393	2.06837312941034e-05	0.00330515	CALU
ENSG00000128989	190.541751637656	-1.64821009189523	0.364375082055147	-4.52338859891023	6.08573572058726e-06	0.0016206	ARPP19
ENSG00000129518	36.1505836899136	-1.03273469084634	0.270294090267665	-3.82078161540141	0.000133029408621437	0.00894375	EAPP
ENSG00000130024	99.8891923850267	-1.11116443304815	0.267501567703685	-4.15386138700691	3.26911252120236e-05	0.00434189	PHF10
ENSG00000130175	160.157353469993	-1.57413801730636	0.346838924647136	-4.5385275568705	5.66483938868136e-06	0.00156323	PRKCSH
ENSG00000130203	66.741743319643	-1.98031967340494	0.45330469103903	-4.368628237369	1.25029392942531e-05	0.00249284	APOE
ENSG00000130255	68.9641247752051	-1.97732487257497	0.50060180773884	-3.94989558968299	7.81852915332473e-05	0.00697113	RPL36
ENSG00000130508	206.854143649313	-1.47289816690822	0.295477972701639	-4.98479853994221	6.20264064833655e-07	0.000367052	PXDN
ENSG00000130725	54.5099727302618	-1.73488112734508	0.415506162754685	-4.17534391269512	2.97536207200669e-05	0.00410531	UBE2M
ENSG00000130741	211.599465672052	-1.94398737800809	0.383672567683544	-5.0667875207891	4.04585458885652e-07	0.000272757	EIF2S3
ENSG00000130749	154.122338391446	-1.39026975129739	0.280541999372687	-4.95565638801369	7.20865136816183e-07	0.0003958	ZC3H4
ENSG00000130751	14.4363056388591	1.97948533270007	0.498621111453758	3.9699188165715	7.18971247777879e-05	0.00665942	NPAS1
ENSG00000130811	65.8750124216808	-1.24110702776454	0.308292197604845	-4.02574906989807	5.67942286746661e-05	0.00578356	EIF3G
ENSG00000131143	77.0662879203539	-1.05494641025345	0.251536005090187	-4.19401751202659	2.74056810544266e-05	0.0039051	COX4I1
ENSG00000131263	222.566251633933	-1.7153469802711	0.3381441391625	-5.07282777255757	3.91947212223064e-07	0.000270107	RLIM
ENSG00000131467	104.593239321327	-0.927644039058683	0.219966645903732	-4.2172031820891	2.47351085095629e-05	0.00365935	PSME3
ENSG00000131469	154.800495369148	-2.68669912070919	0.510255925460392	-5.26539523923225	1.39888072186714e-07	0.000143275	RPL27
ENSG00000131508	75.3536052957891	-1.48965661973387	0.293278640976579	-5.07932188574492	3.78784460614778e-07	0.000265443	UBE2D2
ENSG00000131747	291.346190137411	-1.59779342093883	0.409820618831896	-3.89876289165975	9.66853922153928e-05	0.00759494	TOP2A
ENSG00000131828	59.1994451364367	-1.12714104187362	0.273810337386383	-4.11650287798693	3.84664528683561e-05	0.00473137	PDHA1
ENSG00000132341	147.715110801417	-1.77374072517531	0.292795915733336	-6.05794217017269	1.37873941678668e-09	7.34303e-06	RAN
ENSG00000132386	101.784418832049	-1.19614890737763	0.265912423747268	-4.49828139099845	6.85049881798616e-06	0.00176256	SERPINF1
ENSG00000132475	402.765616467831	-2.02155819872217	0.519552430697268	-3.89096091035342	9.984801907245e-05	0.00774062	H3F3B
ENSG00000132507	144.866679359677	-1.80826122220327	0.3855552669102	-4.69001820852945	2.73180737857385e-06	0.00101037	EIF5A
ENSG00000132510	160.072977213764	-1.70686813933733	0.413557519114497	-4.12728111676473	3.67077550177152e-05	0.00457105	KDM6B
ENSG00000132872	276.820186100897	-4.16388587851649	0.977904025170372	-4.25796987367043	2.06291740659265e-05	0.00330515	SYT4
ENSG00000133026	233.501844491223	-1.24205483162898	0.298074609628783	-4.16692596922565	3.0873470498733e-05	0.00419462	MYH10
ENSG00000133111	32.514037659181	-1.02163386510395	0.249581962261506	-4.093380210039	4.25129754628551e-05	0.00503155	RFXAP
ENSG00000133112	802.818463285255	-2.71445990162408	0.49305580122297	-5.50538071936517	3.68371307629536e-08	6.13096e-05	TPT1
ENSG00000133121	461.327988103105	-2.07621054880424	0.479622738393841	-4.32884094644272	1.49896137233175e-05	0.00270621	STARD13
ENSG00000133142	63.4718808383504	-2.02737903778623	0.435258561154617	-4.65787285701669	3.19493420768539e-06	0.0010859	TCEAL4
ENSG00000133980	18.2003011122238	2.83162824984745	0.709021671261529	3.99371184918687	6.50469072779003e-05	0.00630025	VRTN
ENSG00000134247	101.055543814908	-1.08010221620174	0.275417568892662	-3.92168960224423	8.79302181497898e-05	0.00735177	PTGFRN
ENSG00000134287	167.856062074702	-1.50956880775091	0.38662006786294	-3.90452781226571	9.44095350051835e-05	0.00751593	ARF3
ENSG00000134333	461.214749638981	-1.88972747196453	0.497781622292956	-3.79629819047916	0.000146872820737605	0.00951618	LDHA
ENSG00000134371	137.846092306094	-1.16739053715939	0.28069678411042	-4.15890242867965	3.19780450108079e-05	0.00431169	CDC73
ENSG00000134419	139.24013116861	-1.60358034944474	0.389442895466259	-4.11762640457174	3.82794578664231e-05	0.00472654	RPS15A
ENSG00000134602	19.5926612338632	2.08439438695045	0.532052136767496	3.91765062652369	8.94161735198246e-05	0.00739412	STK26
ENSG00000134686	108.227628487903	-0.746004338366368	0.196866866509456	-3.78938493609099	0.00015102074285701	0.00959565	PHC2
ENSG00000134970	73.565459818653	-1.37588341184403	0.32902894034373	-4.18164861244933	2.89402993618244e-05	0.00403398	TMED7
ENSG00000135018	160.890616759654	-1.16233821041544	0.299045838611842	-3.8868228891295	0.000101564801070968	0.00779602	UBQLN1
ENSG00000135316	239.939993286271	-1.27507588980753	0.336176069808438	-3.79288118435706	0.000148909416686734	0.00953855	SYNCRIP
ENSG00000135324	14.4972323911252	1.88077142008412	0.442524952203098	4.2500912337728	2.13683461352346e-05	0.00333741	MRAP2
ENSG00000135404	96.1169076918926	-1.8649278910735	0.449991278047868	-4.14436452893898	3.40757327118711e-05	0.00446772	CD63
ENSG00000135486	1049.13198105442	-2.37120463843555	0.494815021225084	-4.79210318345798	1.65041978611925e-06	0.000692124	HNRNPA1
ENSG00000135829	265.707339676108	-1.15751250785455	0.30556176033894	-3.78814582875356	0.000151775759452182	0.00959565	DHX9
ENSG00000135931	88.4133743227485	1.0238279614406	0.267893941389829	3.82176601728654	0.000132499379516861	0.00892135	ARMC9
ENSG00000136110	88.7544185985896	-2.64614883165037	0.597316720452488	-4.43005986781322	9.42069315363396e-06	0.0020819	CNMD
ENSG00000136238	173.918884548445	-1.81290563673208	0.39124203081076	-4.63371901269208	3.5915440825322e-06	0.00113185	RAC1
ENSG00000136240	132.294696735995	-1.60892528725911	0.389111864850405	-4.13486565843388	3.55162336487513e-05	0.00454702	KDELR2
ENSG00000136485	178.806294214289	-1.14758497510349	0.294458503015551	-3.89727232649446	9.72822060516101e-05	0.00760815	DCAF7
ENSG00000136758	183.322281852246	-1.19055694626982	0.31007097291832	-3.83962721522933	0.000123221267800662	0.00862371	YME1L1
ENSG00000136810	30.8860955561663	-1.46665964093417	0.384349261846915	-3.81595539922836	0.000135657008502088	0.0090312	TXN
ENSG00000136938	150.600422207236	-2.3543144127678	0.52217676742026	-4.50865407972659	6.52401803544909e-06	0.00169654	ANP32B
ENSG00000136942	142.490701615096	-2.21578583151694	0.408084050373306	-5.42972907049415	5.64396672103323e-08	7.96299e-05	RPL35
ENSG00000137154	586.354868581292	-2.59348465211658	0.533912144539309	-4.85751200575217	1.18869932043273e-06	0.000545767	RPS6
ENSG00000137207	60.0262449079899	-1.07291970177071	0.230134152538588	-4.66214896804945	3.1292454302899e-06	0.0010859	YIPF3
ENSG00000137309	57.0270944896714	-1.70841914607168	0.421437830648379	-4.05378687395786	5.03951324642185e-05	0.00537875	HMGA1
ENSG00000137818	300.649796950947	-2.68217516812403	0.502467035290155	-5.33801220725889	9.39711335584629e-08	0.000102139	RPLP1
ENSG00000137955	102.386766612665	-1.19540005094418	0.315461491700778	-3.78936916990821	0.000151030327307239	0.00959565	RABGGTB
ENSG00000137970	30.101348540265	-3.06948915015914	0.650149793623512	-4.72120299085508	2.3445380454048e-06	0.000898329	RPL7P9
ENSG00000138071	294.790776169619	-1.97669789809872	0.440017729864762	-4.49231420448956	7.04533753068722e-06	0.00178954	ACTR2
ENSG00000138271	9.0988769989557	2.66271289124107	0.63458473565379	4.19599265730489	2.71679048229726e-05	0.0039001	GPR87
ENSG00000138326	369.411105873575	-2.66477408524804	0.582460440991896	-4.57503016120732	4.7615138541857e-06	0.00138576	RPS24
ENSG00000138594	163.452855778621	-1.40965690974779	0.357440751873068	-3.94374984486487	8.0217335221385e-05	0.00704685	TMOD3
ENSG00000138668	380.449287226275	-2.01328113206534	0.518666982896	-3.88164506023518	0.000103752234078987	0.00787142	HNRNPD
ENSG00000139515	6.74584223725681	2.9545677903166	0.779131873786995	3.79212799491289	0.000149361893035345	0.00953855	PDX1
ENSG00000139921	69.2865473119879	-1.25052911404938	0.290018123080976	-4.31189989358085	1.6185771684709e-05	0.00285443	TMX1
ENSG00000140262	249.667269870974	-1.32047177097121	0.342995189624165	-3.84982591860287	0.000118201804280293	0.00843875	TCF12
ENSG00000140319	128.017400986232	-2.25729390070888	0.539088245218354	-4.18724377823259	2.8236249815786e-05	0.0039784	SRP14
ENSG00000140350	178.798596416986	-1.46334107751511	0.315405472982245	-4.63955512147212	3.4915999935004e-06	0.00113098	ANP32A
ENSG00000140391	182.544609873768	-1.82396662838657	0.354333672793361	-5.14759608932304	2.63845856273831e-07	0.00020665	TSPAN3
ENSG00000140575	349.014268233012	-1.2928818466337	0.337157672929614	-3.83465052240886	0.000125742950250614	0.00866568	IQGAP1
ENSG00000141367	450.408496030027	-1.56015663314125	0.360926676847091	-4.32264150372631	1.54172138173877e-05	0.002774	CLTC
ENSG00000141384	47.2746128716118	1.18632724429334	0.304373252097116	3.89760675788562	9.71479997406676e-05	0.00760815	TAF4B
ENSG00000141510	120.995828815025	-1.63861784700503	0.39028848822089	-4.19847855230008	2.68714298292907e-05	0.00386796	TP53
ENSG00000141646	212.302639001943	-0.876235322908193	0.216470458050172	-4.04782865431507	5.16949665978143e-05	0.00543042	SMAD4
ENSG00000142507	26.6167635891989	-1.37672787593333	0.322892693811131	-4.26373189087585	2.01040652871314e-05	0.00327438	PSMB6
ENSG00000142534	401.294914465197	-2.30272531517563	0.590967986083684	-3.89653140170194	9.75801607056244e-05	0.00760911	RPS11
ENSG00000142541	825.35183548486	-2.49729611939145	0.599213979151814	-4.16761992590087	3.07796585835101e-05	0.00419257	RPL13A
ENSG00000142657	100.731224753331	-1.92942846640766	0.260721756575798	-7.40033548311388	1.3584086958531e-13	7.23475e-09	PGD
ENSG00000142676	341.269440424745	-2.51722735010106	0.485277698170129	-5.18718943729116	2.13491534630268e-07	0.000180482	RPL11
ENSG00000142864	387.937658632406	-1.90761060086583	0.459547299563595	-4.15106476020505	3.30932102835899e-05	0.00438436	SERBP1
ENSG00000142937	666.624008675218	-2.39442826965995	0.564422106683092	-4.24226521482505	2.21274980078765e-05	0.00340604	RPS8
ENSG00000143013	82.8018727230382	-0.97752937141869	0.254345738752007	-3.84330941109968	0.000121386273132743	0.00859696	LMO4
ENSG00000143256	19.6017968739402	-1.75239443938589	0.371028197913298	-4.72307616844635	2.32303794833996e-06	0.000896541	PFDN2
ENSG00000143321	111.789550677182	-1.31727764937544	0.296482553653156	-4.44301910228578	8.87052869176039e-06	0.00202762	HDGF
ENSG00000143401	189.018166346321	-2.33387773418281	0.557297093733331	-4.18785197415651	2.81607082800771e-05	0.00397828	ANP32E
ENSG00000143420	135.393192077668	-1.33448908071885	0.344177759854482	-3.87732513943688	0.000105611179966506	0.00797836	ENSA
ENSG00000143545	122.524265439111	-1.79583865019142	0.439782669402638	-4.08346843824184	4.43684577381747e-05	0.00517072	RAB13
ENSG00000143549	234.222153491543	-1.75244131003932	0.344871810540219	-5.08142810308049	3.74607798643848e-07	0.000265443	TPM3
ENSG00000143569	238.803431086615	-1.18061366246911	0.287293054923712	-4.10944031620467	3.96619201873502e-05	0.00481174	UBAP2L
ENSG00000143570	55.6786036182067	-1.13589361094853	0.250726760752591	-4.53040436345523	5.8870899877434e-06	0.0015934	SLC39A1
ENSG00000143612	95.358064851661	-1.40134195108996	0.360584693942605	-3.88630458982548	0.000101781786046964	0.00779602	C1orf43
ENSG00000143621	93.3307251561095	-1.24514318399343	0.234937356376919	-5.29989441949709	1.15869666068158e-07	0.000121002	ILF2
ENSG00000143761	118.595820832584	-1.56253125650726	0.360577417346621	-4.33341407791271	1.46814595839829e-05	0.00268701	ARF1
ENSG00000143862	31.1501589424039	-1.19080405375498	0.290412759142524	-4.10038476708449	4.12463780838303e-05	0.00492543	ARL8A
ENSG00000143933	202.104743351037	-1.65400911022935	0.368213150006607	-4.49198816011778	7.0561347256076e-06	0.00178954	CALM2
ENSG00000143947	267.447743015797	-2.59150854678512	0.522329468376408	-4.96144426781143	6.99709476598468e-07	0.000392272	RPS27A
ENSG00000144369	39.2234158040771	1.60633984588644	0.326955218298286	4.91302709357877	8.96808783839e-07	0.00046372	FAM171B
ENSG00000144410	17.1267240550512	2.51735682812392	0.643169912049208	3.91398412917568	9.07856052961191e-05	0.00739412	CPO
ENSG00000144713	220.943996912983	-2.10483097160508	0.451964125014165	-4.6570753188411	3.20733129731123e-06	0.0010859	RPL32
ENSG00000145050	36.8222125203824	-1.76264826006989	0.33788568057424	-5.21670008943338	1.82138807624745e-07	0.000163269	MANF
ENSG00000145088	20.6000428052441	1.45620958236472	0.376040567698828	3.87248001266449	0.000107733513185293	0.00801762	EAF2
ENSG00000145384	13.6638830660992	2.50520038331674	0.647449282374333	3.86933842003754	0.000109131076839654	0.00808374	FABP2
ENSG00000145425	176.264560563956	-1.85559355031669	0.379267771784805	-4.89256849213528	9.95284623502149e-07	0.00048987	RPS3A
ENSG00000145592	280.813414486018	-2.06223332537177	0.506536257575181	-4.07124523571876	4.67624869192215e-05	0.00531651	RPL37
ENSG00000145604	126.226154853511	-2.01485459747898	0.529806266536254	-3.80300257800197	0.000142952867449208	0.00934607	SKP2
ENSG00000145675	267.422049365252	-1.8295166882976	0.371116826647	-4.92975946368988	8.23309230220053e-07	0.000429888	PIK3R1
ENSG00000145734	1404.2392310105	-2.87130058032746	0.727053724891244	-3.94922752201973	7.84038023279106e-05	0.00697113	BDP1
ENSG00000145741	191.227476902774	-2.15343320710113	0.491734632801994	-4.37925877791132	1.19083655717695e-05	0.00239331	BTF3
ENSG00000145826	12.9278174565847	2.73080839694209	0.615057488788523	4.43992382292743	8.9990725901394e-06	0.00204821	LECT2
ENSG00000145907	309.11088655617	-1.27111936928373	0.306616468398676	-4.14563306374975	3.38876136027175e-05	0.00446738	G3BP1
ENSG00000145912	27.8293077919879	-1.94885343177696	0.446645412933318	-4.36331231743314	1.28107848824641e-05	0.00250842	NHP2
ENSG00000146223	152.4370793974	-1.16098566331098	0.253034915131426	-4.58824294152433	4.46992276506385e-06	0.00132996	RPL7L1
ENSG00000146383	5.46792473926491	3.42600924170648	0.904735066318135	3.78675412200922	0.00015262799460679	0.00962988	TAAR6
ENSG00000146731	153.536904674945	-1.28832760420355	0.329870126609001	-3.90556009859789	9.40073903859285e-05	0.00749512	CCT6A
ENSG00000147065	329.722780587052	-2.33953350907229	0.413193638039722	-5.6620753411682	1.4955313121879e-08	3.06348e-05	MSN
ENSG00000147123	25.1891900343806	-1.95451515325915	0.436338627380687	-4.47935394808381	7.48692972963017e-06	0.00183517	NDUFB11
ENSG00000147130	136.429359780325	-1.0318542006646	0.269467821892748	-3.82922975150366	0.000128544957716337	0.00877715	ZMYM3
ENSG00000147140	430.921644336524	-2.30690126839716	0.424957614098342	-5.42854438151873	5.68155185255053e-08	7.96299e-05	NONO
ENSG00000147164	37.205422967147	-1.41297100653226	0.300427900087223	-4.70319502989581	2.56121550390168e-06	0.000967431	SNX12
ENSG00000147403	359.76586924374	-2.11157229653518	0.462156927907883	-4.56895086717398	4.90171663365105e-06	0.00141114	RPL10
ENSG00000147481	77.0417352883144	1.5649679111916	0.408283242805247	3.83304467858872	0.00012656695502851	0.00868833	SNTG1
ENSG00000147509	24.2278921273451	1.87225676752825	0.440939997348008	4.24605791896576	2.17564412795583e-05	0.00337733	RGS20
ENSG00000147604	556.892881001688	-2.00864563077916	0.500380784444311	-4.01423414572129	5.96391214161665e-05	0.00595932	RPL7
ENSG00000147955	54.8755784536718	-1.40112183514315	0.332149668576902	-4.21834482372438	2.46102253464872e-05	0.00365102	SIGMAR1
ENSG00000148248	103.36254966563	-1.47050413156111	0.342008057024284	-4.29961839015008	1.71092459062007e-05	0.00293942	SURF4
ENSG00000148303	386.888866378231	-2.09387571459186	0.535756745462831	-3.90825823906893	9.29639102121848e-05	0.0074703	RPL7A
ENSG00000148730	243.457527929763	-1.76495037194837	0.377179500092925	-4.67933801151319	2.87802638454984e-06	0.00102957	EIF4EBP2
ENSG00000148773	349.076212930129	-2.00294252760086	0.391310683308258	-5.11854803111273	3.07896829956528e-07	0.000227754	MKI67
ENSG00000149136	136.58286988581	-1.28755126161335	0.320095250743799	-4.0224003905759	5.76080197124861e-05	0.00584212	SSRP1
ENSG00000149257	112.711566944521	-1.47828034560023	0.370312297637736	-3.9919828615748	6.5523109264952e-05	0.00630842	SERPINH1
ENSG00000149273	427.317214209309	-2.0002945939683	0.411726544423165	-4.8583085571292	1.1839280624255e-06	0.000545767	RPS3
ENSG00000149480	107.035404727379	-0.960166565223764	0.240729630644496	-3.98856826495828	6.64732748640958e-05	0.00633327	MTA2
ENSG00000149532	133.580166408891	-1.42386770184844	0.348938210159368	-4.08057260681806	4.49248931862481e-05	0.00521276	CPSF7
ENSG00000149635	7.1871691638436	3.02071353161454	0.746976698459307	4.04391935899069	5.25650054661513e-05	0.00547859	OCSTAMP
ENSG00000149806	76.1320501085737	-2.42798879239494	0.473998951574959	-5.12235055442094	3.0175023173671e-07	0.00022672	FAU
ENSG00000150459	144.843057595689	-1.93823346308018	0.500364675698059	-3.87364168019285	0.000107221025680519	0.00800909	SAP18
ENSG00000150753	108.687942680167	-1.32713265634701	0.351342454404942	-3.7773193637949	0.000158525402170581	0.00986321	CCT5
ENSG00000152234	192.763975760932	-1.46106958102931	0.286405556629185	-5.10140095822578	3.37148440654505e-07	0.000242651	ATP5F1A
ENSG00000152254	22.0750259558716	2.4766561451764	0.62838747006886	3.94128823877568	8.10451659491121e-05	0.00708065	G6PC2
ENSG00000153165	32.1283899457224	2.32351667078918	0.614718539805007	3.77980574902819	0.000156950757261521	0.0097881	RGPD3
ENSG00000154007	7.26972952579073	2.86556103091232	0.679081575942137	4.21975964660318	2.44562913256788e-05	0.00363832	ASB17
ENSG00000154473	98.4166448593458	-1.49945659722644	0.348210756857722	-4.30617540583077	1.66101365126586e-05	0.00290046	BUB3
ENSG00000154723	38.86402802663	-1.32503925259307	0.336599474901139	-3.9365458100677	8.26628463243175e-05	0.00718746	ATP5PF
ENSG00000154945	71.3693846404028	-1.29360916426984	0.325247913004926	-3.97730196734652	6.97016282584454e-05	0.00650129	ANKRD40
ENSG00000155115	34.2598323767403	-1.58921268913293	0.35435492206153	-4.48480489529358	7.29806816952895e-06	0.00180846	GTF3C6
ENSG00000155463	74.5714730893838	-1.05777918806339	0.223319714668745	-4.73661355708081	2.17318993127246e-06	0.000859711	OXA1L
ENSG00000155506	459.362117990451	-1.57781892410847	0.397714156575101	-3.96721841056852	7.2716348654063e-05	0.00670035	LARP1
ENSG00000155660	128.695719052772	-1.53632932789369	0.330456325286627	-4.64911460405889	3.33362954658083e-06	0.00111664	PDIA4
ENSG00000155876	36.326147444788	-1.44948221947077	0.299834930670866	-4.83426736247049	1.33636880839124e-06	0.000593114	RRAGA
ENSG00000156052	122.829118974682	-1.19098858933158	0.299560851491605	-3.97578182663484	7.01484147381067e-05	0.00653072	GNAQ
ENSG00000156482	172.664270541102	-2.32449909266388	0.503805098670388	-4.61388560536318	3.95210000115354e-06	0.00120277	RPL30
ENSG00000157214	593.002658762028	-2.2781509461924	0.593219661639619	-3.84031597991164	0.000122876050891895	0.00861086	STEAP2
ENSG00000157557	129.608837285402	-2.09569690485833	0.45168109549227	-4.63977112563081	3.48795255669104e-06	0.00113098	ETS2
ENSG00000158195	209.873116066773	-1.54801079939686	0.397891905733739	-3.8905310137994	0.000100025091097715	0.00774308	WASF2
ENSG00000158258	576.505351402131	-1.90707983077367	0.498958637310656	-3.82212008805512	0.000132309225101811	0.00891982	CLSTN2
ENSG00000158470	93.7364570229941	-1.18274922441084	0.30838810127001	-3.83526218923498	0.00012543041828716	0.00866503	B4GALT5
ENSG00000159023	392.271917055246	-2.34815465541779	0.518872446816982	-4.5254949840226	6.02543106523098e-06	0.0016206	EPB41
ENSG00000159202	200.597398089182	-1.67444564308027	0.422443273114805	-3.96371714179294	7.37916807236002e-05	0.00677598	UBE2Z
ENSG00000159388	86.0272787566395	-1.87218532958379	0.428975489487923	-4.364317718522	1.27520128698897e-05	0.00250612	BTG2
ENSG00000159753	27.9206957350515	2.18418058945254	0.544571991472027	4.01082065118425	6.05080622454057e-05	0.00601964	CARMIL2
ENSG00000160014	107.035383024171	-1.89673356092071	0.32351606766332	-5.86287282304204	4.54926659416353e-09	1.17974e-05	CALM3
ENSG00000160131	75.3662397965279	-1.66718864680282	0.347596442935653	-4.79633402667315	1.61595731630873e-06	0.000692124	VMA21
ENSG00000160679	104.429819414201	-1.20204738344105	0.301039564396179	-3.99298805076368	6.52458576234483e-05	0.00630025	CHTOP
ENSG00000160877	74.7975670160004	-1.41485187630205	0.256260632674909	-5.5211440849634	3.36799451814905e-08	5.9792e-05	NACC1
ENSG00000161016	282.404420977353	-2.06375744501936	0.49732823138707	-4.14968890719003	3.32927434494799e-05	0.00439985	RPL8
ENSG00000161202	151.430704246972	-1.39144362863626	0.354988641991774	-3.91968492521093	8.86648064958975e-05	0.00737844	DVL3
ENSG00000161970	203.794432187848	-2.71543950843029	0.432047061665236	-6.28505491499973	3.27737821064228e-10	2.49357e-06	RPL26
ENSG00000162191	53.7904168914443	-1.62184465326276	0.377164020764896	-4.300104368316	1.70717690394893e-05	0.00293942	UBXN1
ENSG00000162430	116.934705164114	-1.48021714701398	0.32807534940466	-4.51182068296214	6.42735160917848e-06	0.00169463	SELENON
ENSG00000162521	173.709113691853	-1.18795668437	0.278892041017852	-4.25955749771273	2.04832005035885e-05	0.00329906	RBBP4
ENSG00000162723	8.64792811572208	2.21883773267243	0.54602410200499	4.06362599109619	4.83162231847221e-05	0.00531728	SLAMF9
ENSG00000163328	54.9170912067445	1.26786891461454	0.32055483271876	3.95523256929623	7.64602351138303e-05	0.00691374	GPR155
ENSG00000163331	9.25697596980858	2.75599963088579	0.698608192102264	3.9449861339192	7.98045964372259e-05	0.00702531	DAPL1
ENSG00000163440	10.0757224687432	2.75648231622961	0.666921737201433	4.13314211019194	3.57837316879945e-05	0.00457028	PDCL2
ENSG00000163597	78.4240136136196	-1.14023638992415	0.293345290273792	-3.88701106760541	0.00010148612862328	0.00779602	SNHG16
ENSG00000163902	118.210961018824	-1.42004478674475	0.263217545090239	-5.39494730967845	6.85436637793981e-08	8.60859e-05	RPN1
ENSG00000163950	47.2969838963302	-1.01378424902693	0.263614339490774	-3.84570980086011	0.000120203961770912	0.0085702	SLBP
ENSG00000164032	55.6199869097647	-1.91922959577887	0.412126345052246	-4.65689616502329	3.21012243868842e-06	0.0010859	H2AFZ
ENSG00000164035	48.1714632199236	1.51223716045826	0.396051410938555	3.81828499707801	0.000134382629060884	0.00898288	EMCN
ENSG00000164091	149.782440578629	-1.22205982029719	0.281797009698658	-4.33666709807889	1.44659463221682e-05	0.00268701	WDR82
ENSG00000164104	122.212637386221	-2.10216604850629	0.449260426193262	-4.67917031179146	2.88038112193065e-06	0.00102957	HMGB2
ENSG00000164346	89.8385718156631	-2.12140513228868	0.466497413197486	-4.54751746156115	5.42824178473676e-06	0.00152159	NSA2
ENSG00000164442	228.357235578432	-2.39208195821914	0.613080589836586	-3.90174146413073	9.55031299187607e-05	0.00755564	CITED2
ENSG00000164647	201.787098616389	-2.41770403630845	0.611348655139964	-3.95470574112072	7.66289057709331e-05	0.00691725	STEAP1
ENSG00000165091	53.5542713331366	1.84879442460177	0.479417262018652	3.85633678857779	0.000115098884576403	0.0083063	TMC1
ENSG00000165119	447.629083215763	-1.855216048805	0.449031007749989	-4.13159896930312	3.60248523641562e-05	0.00457105	HNRNPK
ENSG00000165197	12.4071947817503	3.1063428595163	0.819157529254284	3.79211903520455	0.00014936728333633	0.00953855	VEGFD
ENSG00000165416	306.077603340563	-1.51982395087569	0.320959168918414	-4.7352563754364	2.18778364802786e-06	0.000859711	SUGT1
ENSG00000165443	16.3854894081382	1.91821021930436	0.471994470056151	4.06405231628277	4.82280086171895e-05	0.00531728	PHYHIPL
ENSG00000165502	42.1169294274975	-2.34033427373713	0.598337749408733	-3.91139331598216	9.17651897823919e-05	0.00741627	RPL36AL
ENSG00000165512	23.5470990526199	-1.64804530739329	0.380207265523718	-4.33459709172885	1.46027328099302e-05	0.00268701	ZNF22
ENSG00000165527	56.8554092954641	-1.57450165873552	0.291982637222438	-5.39244961177618	6.95035931527826e-08	8.60859e-05	ARF6
ENSG00000165672	73.8210882592063	-1.24530727070497	0.325303234774454	-3.828142906628	0.000129113786376146	0.00880433	PRDX3
ENSG00000165678	69.4070996866774	-1.20767163874142	0.289628206648488	-4.16973074796934	3.04959712506687e-05	0.00418604	GHITM
ENSG00000166250	66.8804245904057	-1.6020919468179	0.402219456588527	-3.98312891277372	6.80138375989061e-05	0.00639331	CLMP
ENSG00000166272	81.3785757723793	-1.32074231942728	0.330712732734877	-3.99362403892106	6.50710130308579e-05	0.00630025	WBP1L
ENSG00000166326	104.776508564435	-1.56809047890135	0.338358396760728	-4.63440687127452	3.57962336419645e-06	0.00113185	TRIM44
ENSG00000166441	182.814576671206	-1.6390334918386	0.401311398239452	-4.08419371846655	4.42301219152133e-05	0.0051659	RPL27A
ENSG00000166482	187.834112236061	-3.52468140109628	0.836938935612153	-4.21139613790134	2.53797237667213e-05	0.00373397	MFAP4
ENSG00000166598	494.163242780123	-1.99607846041724	0.527279826938511	-3.78561507275341	0.000153328860773974	0.00962988	HSP90B1
ENSG00000166681	76.5462834127342	-2.35483625937976	0.39602120311025	-5.94623782990778	2.74375417381332e-09	8.59586e-06	BEX3
ENSG00000166913	159.446549598404	-1.59451501909948	0.367497132401141	-4.33885023450736	1.43230084334398e-05	0.00268701	YWHAB
ENSG00000167004	183.485592996007	-2.00609974994256	0.401684019397242	-4.99422345193834	5.90729713106375e-07	0.000361421	PDIA3
ENSG00000167460	425.633845837213	-2.27876165461043	0.486511535563646	-4.6838800070185	2.81494837661755e-06	0.00102686	TPM4
ENSG00000167491	151.904011909125	-1.04752271496051	0.262905338802478	-3.98441020533065	6.76479304348058e-05	0.00639331	GATAD2A
ENSG00000167552	180.783502443104	-1.97082048125104	0.413441052789147	-4.76687176552869	1.87108313728322e-06	0.000760702	TUBA1A
ENSG00000167635	97.6380366352534	-1.49912589380684	0.348993322951589	-4.29557184970784	1.74243589743558e-05	0.00296527	ZNF146
ENSG00000167815	43.1047199034633	-1.50001679117479	0.329467684096895	-4.5528495314692	5.29241273137924e-06	0.00149137	PRDX2
ENSG00000168090	75.971777481399	-1.52450006615374	0.271468411740109	-5.61575491005277	1.95705901616499e-08	3.86041e-05	COPS6
ENSG00000168175	159.074340847345	-1.37597593362032	0.345542805729963	-3.98207084854091	6.83174069342548e-05	0.00640584	MAPK1IP1L
ENSG00000168274	22.7088963058317	-2.28396846560088	0.543359636379752	-4.20341945312371	2.62912735320755e-05	0.00381539	NA
ENSG00000168298	160.556209565809	-3.20835312625645	0.54759683279444	-5.85896947190857	4.65748297587141e-09	1.17974e-05	HIST1H1E
ENSG00000168374	70.7120628513316	-1.33702641576034	0.295569830642302	-4.52355510322162	6.08094784712891e-06	0.0016206	ARF4
ENSG00000168509	14.1309952027377	2.55953512092862	0.653397167217796	3.91727306046838	8.95562874527507e-05	0.00739412	HJV
ENSG00000168610	227.175307759296	-1.39858677201575	0.301497265771427	-4.63880416440012	3.50430910297557e-06	0.00113098	STAT3
ENSG00000168653	36.387810996243	-2.09881437042439	0.501520055850182	-4.18490615867087	2.85283930695205e-05	0.0039984	NDUFS5
ENSG00000168671	507.540722059597	-2.55264437796177	0.605792349051907	-4.21372832119253	2.5118941040215e-05	0.00370584	UGT3A2
ENSG00000168930	11.8390816703674	2.56661159836937	0.604957909759806	4.24262838283811	2.20917085931241e-05	0.00340604	TRIM49
ENSG00000168939	45.719331893561	1.06203581778379	0.268992397657644	3.94820012398819	7.87409694916489e-05	0.00698944	SPRY3
ENSG00000169018	142.332393348263	-1.1317398732914	0.285592437813117	-3.96277955381991	7.40821815215729e-05	0.00677928	FEM1B
ENSG00000169057	144.283839890533	-1.03692371529242	0.262496778501	-3.95023406082855	7.80748046532504e-05	0.00697113	MECP2
ENSG00000169100	379.791666712263	-2.53501066306974	0.528975333243051	-4.79230410901782	1.64876728402486e-06	0.000692124	SLC25A6
ENSG00000169223	64.457850581046	-1.29855089250452	0.298551768797908	-4.34949991330824	1.36448337802357e-05	0.00259539	LMAN2
ENSG00000169306	16.7381032835644	3.23928332903003	0.809138234923202	4.00337444112684	6.24453492143505e-05	0.00615885	IL1RAPL1
ENSG00000169446	45.2350581262453	-1.57705067589535	0.367355902381246	-4.29297764285999	1.76292764051216e-05	0.00298455	MMGT1
ENSG00000169564	96.8816736397608	-2.24879061465506	0.461622913056979	-4.87148828848859	1.10760729580347e-06	0.000526697	PCBP1
ENSG00000169567	80.1106932703685	-2.23406540101449	0.483423414296616	-4.62134297790492	3.81263850245025e-06	0.001167	HINT1
ENSG00000169604	242.936811731192	-1.3938164372183	0.286523203496539	-4.86458485808161	1.14697290945902e-06	0.000535848	ANTXR1
ENSG00000169783	300.076303643671	-1.85887101523167	0.472427955933996	-3.93471849386359	8.32942651166671e-05	0.0071899	LINGO1
ENSG00000169813	138.727249643653	-1.98977933318639	0.332554803851259	-5.98331255523331	2.18644626499047e-09	8.31771e-06	HNRNPF
ENSG00000170027	159.905004303981	-1.85235772844162	0.424240901127482	-4.36628746431263	1.26376137642489e-05	0.00249284	YWHAG
ENSG00000170315	143.203606599409	-2.15881554873103	0.44741711056934	-4.82506255959662	1.39959329058098e-06	0.000616041	UBB
ENSG00000170348	252.873243697792	-1.54214104788216	0.405446097353894	-3.8035661409662	0.000142627889539475	0.00934344	TMED10
ENSG00000170516	8.77708976888589	2.463189506643	0.652346592769496	3.77589081317294	0.000159436825718058	0.00990401	COX7B2
ENSG00000170606	156.471957096675	-1.10540436365315	0.263625363407121	-4.19308806014257	2.75182557631616e-05	0.00390825	HSPA4
ENSG00000170776	430.881740820598	-1.30403542725971	0.306993717498111	-4.24775932838994	2.1591916398426e-05	0.00336247	AKAP13
ENSG00000170889	266.914578879828	-1.85120206074153	0.455956552322615	-4.06004048261094	4.90642083805609e-05	0.00532734	RPS9
ENSG00000171053	15.8437367837344	1.4195984356208	0.367338874255426	3.86454724809141	0.000111295445869668	0.00817452	PATE1
ENSG00000171360	15.9164984390501	2.36444554773656	0.602340942527314	3.92542724692725	8.65759345598864e-05	0.00731896	KRT38
ENSG00000171490	137.425694612993	-1.30657946037546	0.292482865211848	-4.46720001675685	7.92500266284387e-06	0.00190125	RSL1D1
ENSG00000171848	101.938708499999	-1.61821180266972	0.314756276841718	-5.14115816499975	2.73050069567431e-07	0.000210759	RRM2
ENSG00000171858	66.4664288098661	-2.59003268800249	0.477814639825493	-5.42058043459784	5.94058358477293e-08	8.11255e-05	RPS21
ENSG00000171863	173.950800301421	-1.86957497864199	0.348218250491352	-5.36897470481208	7.91855236934894e-08	9.16813e-05	RPS7
ENSG00000171867	90.1910322615618	-1.69389394658239	0.398041407801002	-4.25557219270323	2.08515068970133e-05	0.00330515	PRNP
ENSG00000172031	14.9792305100285	2.01472244589627	0.51481718900182	3.91347159523289	9.09786068291434e-05	0.00739412	EPHX4
ENSG00000172201	63.9096605126639	-2.14993671891395	0.551113710134194	-3.90107645551123	9.5765897062436e-05	0.00755564	ID4
ENSG00000172362	6.5420278185057	2.59241012614734	0.671048222613728	3.86322478591765	0.000111899949651673	0.00817452	OR5B12
ENSG00000172534	208.56772326074	-1.35107203407104	0.270476937375317	-4.99514689563451	5.87910001494347e-07	0.000361421	HCFC1
ENSG00000172572	54.3383879779235	1.95082474964512	0.499203973945054	3.90787103361449	9.31129830240447e-05	0.0074703	PDE3A
ENSG00000172660	211.140605983623	-1.86404773787322	0.458989269320809	-4.06120112705804	4.8820889019616e-05	0.00531728	NA
ENSG00000172757	192.254250246568	-2.16952010133237	0.360502359962118	-6.01804687647632	1.76534077830467e-09	7.62805e-06	CFL1
ENSG00000172772	6.70262522444636	2.76496930248399	0.70522638393849	3.92068329469243	8.82982450274095e-05	0.00735943	OR10W1
ENSG00000172809	140.06420116855	-2.265790237252	0.530464869088024	-4.27132948718611	1.94311069421792e-05	0.00322393	RPL38
ENSG00000173467	15.0142678108335	2.71705147071974	0.635944608129117	4.27246561412483	1.93323372451717e-05	0.00321757	AGR3
ENSG00000173511	29.9372361705981	-1.08099514688786	0.281235146121434	-3.84374130259346	0.000121172739396813	0.00859326	VEGFB
ENSG00000173598	256.248725282519	-2.37179317713765	0.353847746999547	-6.70286358256985	2.04374246525269e-11	3.62826e-07	NUDT4
ENSG00000173660	45.8643782183747	-1.73870967476649	0.354923151162214	-4.8988342098085	9.64069457969684e-07	0.000482024	UQCRH
ENSG00000173726	197.981859739115	-1.62808100508848	0.414722011164169	-3.92571641065851	8.64719856053536e-05	0.00731896	TOMM20
ENSG00000174197	258.944391539815	-0.803932077239809	0.210022472744001	-3.8278383581348	0.000129273604775714	0.00880433	MGA
ENSG00000174231	400.843336117972	-1.31523633296773	0.308142982784383	-4.268266377781	1.96997998968171e-05	0.00323613	PRPF8
ENSG00000174444	864.161798639475	-2.23527026427644	0.518809691858587	-4.30845895779009	1.64395974333841e-05	0.00288963	RPL4
ENSG00000174748	500.761339223749	-1.9998723447804	0.431495734377017	-4.6347441827386	3.5737915648125e-06	0.00113185	RPL15
ENSG00000174807	114.658326408238	-2.24766767706377	0.518307048324054	-4.33655626395898	1.44732391995292e-05	0.00268701	CD248
ENSG00000174903	34.7270957924648	-1.50868161163657	0.375776208824094	-4.01484068498547	5.94859621563796e-05	0.00595716	RAB1B
ENSG00000175061	105.482932552715	-1.44701780416297	0.270116271140929	-5.35701828716572	8.46065601704281e-08	9.38763e-05	LRRC75A-AS1
ENSG00000175130	158.61772118754	-2.48124107589451	0.516960032420228	-4.79967680340433	1.58921884784711e-06	0.000692124	MARCKSL1
ENSG00000175826	79.1494746879891	-2.14508750165104	0.456279445096654	-4.70125824141968	2.58563266026923e-06	0.000969776	CTDNEP1
ENSG00000176014	47.2518162199243	-1.11104611954828	0.283740798321035	-3.91570801986398	9.0139285223187e-05	0.00739412	TUBB6
ENSG00000176022	45.4225497367517	-1.63489481935637	0.424189591265376	-3.8541606230351	0.000116127341732621	0.00836918	B3GALT6
ENSG00000176658	159.96048188213	-0.810623849050425	0.208132544562457	-3.89474817960134	9.83007996859492e-05	0.0076541	MYO1D
ENSG00000176788	127.055192132678	-2.32143379800722	0.518918374589495	-4.47360107424151	7.69131760409708e-06	0.00186196	BASP1
ENSG00000176834	55.3808703077033	0.844179789388615	0.221776345259518	3.80644648283284	0.00014097778101285	0.00926955	VSIG10
ENSG00000176971	13.1102066824839	1.91869242560092	0.505940171182838	3.79233066454321	0.000149240012722485	0.00953855	FIBIN
ENSG00000177410	78.3599048746214	-2.05017496877239	0.498778422202532	-4.11039226540538	3.9498753836064e-05	0.00480289	ZFAS1
ENSG00000177600	128.539830835283	-2.62111869047087	0.456357072065333	-5.74356978540617	9.27011333582829e-09	2.1466e-05	RPLP2
ENSG00000177732	105.16678015313	-1.70143621344034	0.34850122098499	-4.88215280460559	1.04933890135811e-06	0.000503484	SOX12
ENSG00000177733	168.991931265012	-2.21069245720731	0.421723695806031	-5.24203994035019	1.58810982006626e-07	0.000151038	HNRNPA0
ENSG00000177954	63.2782211646658	-1.94571370497037	0.490499706531752	-3.96679891763485	7.28444000667622e-05	0.00670055	RPS27
ENSG00000178531	52.8234014134019	-2.28852186790984	0.562459001807646	-4.06877987649753	4.72599690158539e-05	0.00531728	CTXN1
ENSG00000178591	9.71777312016146	2.32371744326594	0.607884291501644	3.8226311746364	0.000132035198455285	0.00891857	DEFB125
ENSG00000178982	58.2366456305678	-1.2527006190947	0.298697532572799	-4.19387668958862	2.74227091998713e-05	0.0039051	EIF3K
ENSG00000179010	145.873960675482	-2.08401515283973	0.495778070204495	-4.20352427444023	2.62790955054419e-05	0.00381539	MRFAP1
ENSG00000179051	160.165422653784	-1.86429771270832	0.482861649829481	-3.86093555652366	0.000112953694764261	0.0082071	RCC2
ENSG00000179218	324.274882895663	-2.40027949119017	0.513489894192119	-4.67444348630573	2.94751783833047e-06	0.00104655	CALR
ENSG00000179222	356.97709775422	-1.99303304191947	0.366424511153917	-5.43913679694396	5.35393355865982e-08	7.9207e-05	MAGED1
ENSG00000179256	12.1870068767935	2.57643680485418	0.599415963481974	4.29824522838499	1.72155633282376e-05	0.00294818	SMCO3
ENSG00000179262	75.0105792414624	-1.41752817499147	0.271832913127142	-5.21470398372422	1.84111003984997e-07	0.000163269	RAD23A
ENSG00000179271	25.640862313783	-2.00363780087759	0.332709658101337	-6.02218105813845	1.72082236456841e-09	7.62805e-06	GADD45GIP1
ENSG00000179820	98.642589808004	-2.27184968578776	0.506681567488281	-4.48378198766881	7.33315849231248e-06	0.00180846	MYADM
ENSG00000179837	88.0370881257171	-1.35649673477816	0.283650729529362	-4.78227832175464	1.733194761412e-06	0.000721158	NA
ENSG00000180139	16.7647235351503	2.01986674076414	0.521309550481189	3.87460145109509	0.000106799344250489	0.00800004	ACTA2-AS1
ENSG00000180370	206.169707883836	-1.46126255593601	0.333030607254553	-4.38777254734154	1.14517443452531e-05	0.00232152	PAK2
ENSG00000180573	74.5814956893153	-1.62669184818602	0.421119205767751	-3.86278238063344	0.000112102865650033	0.00817452	HIST1H2AC
ENSG00000180596	26.4030554385051	-1.95887186673324	0.43688310359219	-4.48374370770299	7.33447479388382e-06	0.00180846	HIST1H2BC
ENSG00000181104	73.5725859112557	-2.26187573757892	0.566958033039742	-3.9894941173192	6.62143612883833e-05	0.00632784	F2R
ENSG00000181163	510.420994489425	-2.34246032764983	0.513506731544734	-4.56169351588289	5.07426788808746e-06	0.00145296	NPM1
ENSG00000182492	110.411283556465	-3.55544148850663	0.821004498682224	-4.33059927712137	1.48704083002429e-05	0.00270064	BGN
ENSG00000182611	9.74772259944431	-1.81313784891008	0.428504556086183	-4.23131521744056	2.32328813127727e-05	0.00350527	NA
ENSG00000182768	25.8330937327663	-1.28604049874829	0.327691867881902	-3.92454200057164	8.68948985531332e-05	0.00733429	NGRN
ENSG00000182872	73.2892794960997	-0.907443240951869	0.220258201707114	-4.11990670003985	3.79025846881437e-05	0.00469454	RBM10
ENSG00000182899	188.327641206526	-1.99757963680799	0.446225308818244	-4.47661662691939	7.58352490552166e-06	0.00184425	RPL35A
ENSG00000183283	110.671969037549	-1.4380225984789	0.346119073037639	-4.15470487037426	3.25707672360947e-05	0.00434189	DAZAP2
ENSG00000183684	36.6644820732036	-1.20807111017231	0.311135916951745	-3.88277612564953	0.000103270640556221	0.00785986	ALYREF
ENSG00000183722	114.106135392822	-2.72770513360899	0.488842206105793	-5.57992967779602	2.40615844631593e-08	4.57677e-05	LHFPL6
ENSG00000184007	171.086037338687	-1.54482864400793	0.365619247244874	-4.22523883971919	2.38687490650264e-05	0.00357526	PTP4A2
ENSG00000184009	976.428556158872	-2.29035042811992	0.535528185379151	-4.27680650738926	1.89593455371556e-05	0.00317533	ACTG1
ENSG00000184106	10.8952462268688	2.6807255345523	0.606233564998567	4.42193519020781	9.78208012185684e-06	0.00208338	TREML3P
ENSG00000184110	33.398224755468	-1.48494596525811	0.341029434287019	-4.35430439710474	1.33490112007946e-05	0.00256662	EIF3C
ENSG00000184232	59.629807216943	-1.71067360345571	0.419659343757864	-4.07633865157722	4.57503750757513e-05	0.00524577	OAF
ENSG00000184293	13.1112371344226	3.08988511924296	0.698112166923609	4.42605825487793	9.59706166289474e-06	0.00208338	CLECL1
ENSG00000184357	58.4548160343146	-2.19213293054273	0.505142869418658	-4.33962956473193	1.42723098592027e-05	0.00268701	HIST1H1B
ENSG00000184361	13.5121860974642	1.97668933154381	0.508660241183728	3.88607005521753	0.000101880117226525	0.00779602	SPATA32
ENSG00000184840	42.6212046240368	-1.40858231959219	0.34092755090695	-4.13161774648314	3.60219091200253e-05	0.00457105	TMED9
ENSG00000184856	8.76808023129692	2.37560943838135	0.60033339157459	3.95715026304044	7.58492213541494e-05	0.00688186	LINC00308
ENSG00000185182	6.27038110196544	4.18528389691537	1.03053355024142	4.06127864147158	4.88046795902658e-05	0.00531728	GOLGA8DP
ENSG00000185222	28.3735989265175	-1.74903420056082	0.452139891453867	-3.868347459758	0.000109575450641105	0.00810539	TCEAL9
ENSG00000185565	300.694595196253	-1.52910313151676	0.382622647441191	-3.99637382089827	6.43201394365765e-05	0.00627404	LSAMP
ENSG00000185624	149.463268288755	-1.98505210050558	0.330323653527641	-6.00941555140395	1.86193318361947e-09	7.62805e-06	P4HB
ENSG00000185787	266.387566058493	-1.62360957783482	0.394341116191342	-4.11727185213681	3.83383746850296e-05	0.00472654	MORF4L1
ENSG00000185896	101.971992606213	-1.51798161035915	0.313547745794414	-4.84130927656057	1.2898643770886e-06	0.000582177	LAMP1
ENSG00000185950	496.693363551225	-2.2127642706581	0.581918887640263	-3.80253041730793	0.000143225675084627	0.00934811	IRS2
ENSG00000186298	197.028534695656	-1.42748128646121	0.345143932866693	-4.13590143278733	3.53563940659203e-05	0.00454702	PPP1CC
ENSG00000186451	11.4792299516106	2.2523729840087	0.554593992841737	4.06130072283608	4.88000629787256e-05	0.00531728	SPATA12
ENSG00000186468	143.250804429902	-1.9451844178488	0.321019944253222	-6.05938806192812	1.36640378011754e-09	7.34303e-06	RPS23
ENSG00000186591	172.051904209565	-1.16469590947599	0.299178871791197	-3.89297513725787	9.90223042197663e-05	0.0076878	UBE2H
ENSG00000187010	22.5578081034615	3.87008399485099	0.65083323090021	5.94635278456514	2.7418289484156e-09	8.59586e-06	RHD
ENSG00000187514	558.071078337433	-2.87867573759443	0.616746710647734	-4.66751696911543	3.04861578276506e-06	0.00107527	PTMA
ENSG00000187559	5.59976756424535	3.08607453311988	0.814703995065456	3.78797029572923	0.000151883002657277	0.00959565	FOXD4L3
ENSG00000187837	60.4989147121762	-2.71605156031051	0.419472870686037	-6.47491590068383	9.48647634992227e-11	1.2631e-06	HIST1H1C
ENSG00000188021	50.3084709725579	-1.23722971581336	0.299709869801895	-4.1280913325649	3.65786832985355e-05	0.00457105	UBQLN2
ENSG00000188486	38.3657171937428	-1.88229994240305	0.425826782642896	-4.42034183646352	9.85448903185828e-06	0.00208338	H2AFX
ENSG00000188612	132.759910617021	-2.59478146471851	0.514154579800307	-5.04669522875066	4.49517540697596e-07	0.000299261	SUMO2
ENSG00000188811	105.967596109732	-1.40467630640986	0.368174618971889	-3.81524481598528	0.000136047985302	0.00904259	NHLRC3
ENSG00000188846	252.114637250346	-2.72539208506027	0.50826402459711	-5.3621581563256	8.22334903629514e-08	9.31845e-05	RPL14
ENSG00000196205	86.8120394155374	-2.86557117443287	0.577864146915972	-4.95890113571894	7.08930309583362e-07	0.000393301	EEF1A1P5
ENSG00000196230	580.123641284782	-2.7576047415057	0.463699906641734	-5.94695988074955	2.73168328666055e-09	8.59586e-06	TUBB
ENSG00000196262	218.77195834412	-1.64352850193612	0.344279428985997	-4.77382138914542	1.80762710538595e-06	0.000746298	PPIA
ENSG00000196374	8.89524591190879	-2.17284059140969	0.533886618124273	-4.06985400578802	4.70426078909045e-05	0.00531728	NA
ENSG00000196418	51.7445288527098	-0.97766708617149	0.226577221753511	-4.31493986290941	1.59646356867671e-05	0.0028342	ZNF124
ENSG00000196419	162.292908581603	-1.47041389838269	0.29550503236666	-4.97593522048118	6.49333617943044e-07	0.000371044	XRCC6
ENSG00000196531	344.395417309047	-1.89175180468515	0.484367965697241	-3.90560883183511	9.39884455723039e-05	0.00749512	NACA
ENSG00000196559	15.144131390141	1.64348580761879	0.422608728336069	3.88890644566112	0.00010069692213772	0.00777249	NA
ENSG00000196639	31.0856788791798	1.60677667877494	0.411808248668221	3.9017593357375	9.54960776521232e-05	0.00755564	HRH1
ENSG00000196735	25.4080949004705	2.51553658039509	0.64133022950634	3.92237331823796	8.76809968050097e-05	0.00734451	HLA-DQA1
ENSG00000196923	112.768952622242	-1.70091916732978	0.400643934968295	-4.24546341245471	2.18142103795237e-05	0.00337733	PDLIM7
ENSG00000197157	200.032139054939	-0.69399305502301	0.181098566471085	-3.832128925956	0.000127039130124442	0.00870782	SND1
ENSG00000197414	12.7069898609453	3.11744289333818	0.681363898475744	4.57529801668698	4.75542567930523e-06	0.00138576	NA
ENSG00000197416	7.61018877980514	2.76525843863034	0.720008827333966	3.84058963397641	0.000122739145535283	0.00861086	FABP12
ENSG00000197451	106.962037144331	-1.80009550178252	0.422339894309554	-4.26219622166013	2.02427573190587e-05	0.00327693	HNRNPAB
