# Supplementary material for: Transcriptome profiling of Ewing sarcomas – treatment resistance pathways and IGF‐dependency
Source: Mol Oncol. 2020 Mar 13;14(5):1101–17. doi: 10.1002/1878-0261.12655 (PMC7191197; doi:10.1002/1878-0261.12655)
Supplement: Supplementary file 14 — Table S3. Differentially expressed genes for response to chemotherapy in Ewing sarcoma patients at adj. p < 0.01. [file MOL2-14-1101-s014.xlsx]

## Sheet: Sheet1
Supplementary Table S3: Differentially expressed genes for response to chemotherapy
in Ewing sarcoma patients at adjusted P < 0.01
Positive fold change indicate higher expression in cases with poor chemotherapy response
Ensemble	baseMean	log2FoldChange	lfcSE	stat	pvalue	padj	hgnc_symbol
ENSG00000002586	403.244	-2.25042	0.614081350830284	-3.664687285284	0.000247640972458071	0.00670589	CD99
ENSG00000005022	73.18	-2.11633	0.591557007794784	-3.57755355861828	0.000346825168840944	0.00818883	SLC25A5
ENSG00000008294	358.209	-1.15525	0.305320333553585	-3.78373439202733	0.000154492693083038	0.0050613	SPAG9
ENSG00000008988	391.142	-2.814	0.666964677284937	-4.21910930025204	2.45269355004334e-05	0.00176778	RPS20
ENSG00000009307	506.849	-1.81721	0.469424194096456	-3.87115169432328	0.000108322353461713	0.00415351	CSDE1
ENSG00000015479	532.241	-1.53061	0.414083838716955	-3.69637006569838	0.000218704111301714	0.00631475	MATR3
ENSG00000020181	149.774	-1.55974	0.424466342062192	-3.67459687580053	0.000238225244660909	0.00658106	ADGRA2
ENSG00000026025	476.544	-2.84423	0.54691198519422	-5.20053142326655	1.98719517144858e-07	0.000136066	VIM
ENSG00000029363	386.152	-1.44786	0.39681072609904	-3.64873279471401	0.000263537032878538	0.00701741	BCLAF1
ENSG00000034510	115.382	-3.20468	0.739350102662113	-4.33445221511155	1.4612352330449e-05	0.00133714	TMSB10
ENSG00000043355	136.415	-3.26667	0.905273155098612	-3.6084899425798	0.000307984451735582	0.00762878	ZIC2
ENSG00000043591	192.615	-3.34162	0.695732952380241	-4.80301488151563	1.56294264433408e-06	0.000430017	ADRB1
ENSG00000044574	214.535	-2.01155	0.446770205041147	-4.50241931851532	6.71842627415929e-06	0.00101908	HSPA5
ENSG00000047932	100.026	-1.18633	0.307996492680191	-3.85175662877577	0.000117273543657522	0.0043573	GOPC
ENSG00000054118	239.73	-1.63463	0.454773340042684	-3.59438246848534	0.000325161885829024	0.00787122	THRAP3
ENSG00000055917	292.569	-1.29818	0.321134090559512	-4.04247408437695	5.28901598261998e-05	0.00288071	PUM2
ENSG00000056586	248.702	-1.11057	0.275398391422412	-4.03259845538972	5.51634917079082e-05	0.00295417	RC3H2
ENSG00000057608	188.241	-1.72655	0.422804957957012	-4.08356814064513	4.4349416769485e-05	0.00256105	GDI2
ENSG00000058262	138.481	-1.4373	0.328043122018601	-4.38142953866315	1.17903173751813e-05	0.0012558	SEC61A1
ENSG00000058673	394.296	-1.81264	0.475706235470116	-3.81041233351544	0.000138735203504986	0.00483606	ZC3H11A
ENSG00000063046	609.885	-2.15793	0.482989989873492	-4.4678505544159	7.90094695355826e-06	0.00107434	EIF4B
ENSG00000065978	335.432	-2.3911	0.569936830145492	-4.19538466815333	2.72408873125639e-05	0.00187864	YBX1
ENSG00000067560	223.864	-2.56855	0.576472929491866	-4.45563188200163	8.36464555481354e-06	0.00111366	RHOA
ENSG00000067704	111.341	-0.754618	0.19177001192811	-3.93501658056453	8.31909527485343e-05	0.00355513	IARS2
ENSG00000068697	144.398	-2.30262	0.549444831515972	-4.19082046654507	2.77947532309877e-05	0.00190315	LAPTM4A
ENSG00000069275	414.628	-2.62329	0.624934987632025	-4.19769373479026	2.69646954853525e-05	0.00187864	NUCKS1
ENSG00000070087	81.5119	-1.19435	0.320545960153776	-3.72598953740545	0.000194550473972452	0.00591092	PFN2
ENSG00000070756	1094.69	-2.83335	0.533459911873372	-5.31126183008235	1.08868782989538e-07	9.48742e-05	PABPC1
ENSG00000071082	270.92	-2.07008	0.543712439360699	-3.80731509105787	0.000140483706729599	0.00486165	RPL31
ENSG00000072364	349.136	-1.43287	0.3540423934328	-4.04718443723555	5.18373958388999e-05	0.00285582	AFF4
ENSG00000074800	242.545	-2.10502	0.484773448214633	-4.34227208540234	1.41016742017472e-05	0.00133714	ENO1
ENSG00000075415	152.283	-1.69417	0.395643899831811	-4.28206733281458	1.85164929591224e-05	0.00151435	SLC25A3
ENSG00000075624	1096.31	-2.63505	0.619639187856363	-4.25255537883788	2.11344929475583e-05	0.00162076	ACTB
ENSG00000077147	255.39	-1.54088	0.391475205826323	-3.93607950107587	8.28235454582593e-05	0.00355513	TM9SF3
ENSG00000077380	183.861	-1.58062	0.373115753813238	-4.23627795409327	2.27255434681224e-05	0.00168341	DYNC1I2
ENSG00000078369	313.201	-1.95356	0.409365344333876	-4.77215532603469	1.82264851090203e-06	0.000472214	GNB1
ENSG00000078596	783.963	-4.11517	0.667861277147268	-6.16171964074535	7.19591714428971e-10	3.449e-06	ITM2A
ENSG00000079246	301.403	-1.29265	0.318586235217108	-4.05745656609616	4.96100397030352e-05	0.00279698	XRCC5
ENSG00000079332	176.757	-1.46429	0.382563308099203	-3.827562791814	0.000129418374801199	0.00468153	SAR1A
ENSG00000080345	497.048	-1.10533	0.296249917512263	-3.73108556666652	0.000190656448654163	0.00587663	RIF1
ENSG00000080824	592.892	-2.66562	0.478406316327064	-5.57187639590653	2.52010198628576e-08	3.01971e-05	HSP90AA1
ENSG00000083168	328.841	-1.27751	0.352748002749427	-3.62160681473236	0.000292778872675874	0.00739152	KAT6A
ENSG00000084090	148.911	-1.75547	0.355139772955351	-4.94304321640225	7.69124258116392e-07	0.000294093	STARD7
ENSG00000084623	64.9878	-1.43711	0.404330622706711	-3.55429150266262	0.000378998884809115	0.00871243	EIF3I
ENSG00000084733	135.825	-1.52073	0.381347812680831	-3.98776882672907	6.66976073841706e-05	0.00320045	RAB10
ENSG00000084754	161.724	-1.08475	0.297240198230754	-3.64940773278113	0.000262845626191303	0.00701741	HADHA
ENSG00000086061	142.182	-1.79824	0.345628444252646	-5.20281139286732	1.96296062066396e-07	0.000136066	DNAJA1
ENSG00000086598	137.396	-1.73605	0.386581692970582	-4.49077020299701	7.09660840527683e-06	0.00101908	TMED2
ENSG00000086758	719.647	-1.43743	0.40425337409206	-3.55576251119356	0.000376884413716782	0.00868465	HUWE1
ENSG00000087460	615.491	-1.71846	0.461260420974619	-3.72556637978383	0.000194877159514023	0.00591092	GNAS
ENSG00000089009	430.099	-2.01257	0.472635063626466	-4.25818406781058	2.06094224162566e-05	0.00159762	RPL6
ENSG00000089063	78.4824	-1.56274	0.438859377510315	-3.56090995825426	0.00036957181072583	0.00855728	TMEM230
ENSG00000089597	315.936	-1.90876	0.479771222610347	-3.97847374080528	6.93590697257513e-05	0.00327525	GANAB
ENSG00000089693	135.683	-1.73704	0.481636330854044	-3.60653484133905	0.000310313209526289	0.0076569	MLF2
ENSG00000089902	416.002	-1.95225	0.510491770116794	-3.82424749742697	0.000131172098768434	0.00469185	RCOR1
ENSG00000090615	204.168	-1.09287	0.295496291771398	-3.69840865240471	0.00021695540044892	0.00628743	GOLGA3
ENSG00000090776	247.108	-2.10978	0.564071203601869	-3.74027812625569	0.000183816744157275	0.00573963	EFNB1
ENSG00000091527	150.357	-1.94251	0.450806762929036	-4.30895391417878	1.64028540492856e-05	0.00141804	CDV3
ENSG00000091542	86.322	-1.71399	0.428862392346603	-3.99658618409212	6.42624925789951e-05	0.00317536	ALKBH5
ENSG00000092820	168.664	-1.39242	0.348621095400804	-3.99408692174835	6.49440371428589e-05	0.00318246	EZR
ENSG00000092841	148.171	-1.66587	0.435590159362861	-3.82440189658958	0.000131089929985535	0.00469185	MYL6
ENSG00000092964	1386.12	-2.83222	0.623304317767781	-4.54388078168414	5.52279009584672e-06	0.000898735	DPYSL2
ENSG00000094916	842.355	-2.10853	0.487067595835745	-4.32902720697859	1.49769432385354e-05	0.00134177	CBX5
ENSG00000095139	134.034	-1.42344	0.375172551516038	-3.79410161277181	0.000148178986616782	0.00498401	ARCN1
ENSG00000096384	761.974	-2.5147	0.541903180561667	-4.64049808712141	3.47570393639659e-06	0.000685331	HSP90AB1
ENSG00000096746	242.251	-2.02376	0.556796629200875	-3.63464137212874	0.000278367583024481	0.00723152	HNRNPH3
ENSG00000097007	147.529	-1.14019	0.285856649215498	-3.98869374490027	6.64381284986943e-05	0.00320045	ABL1
ENSG00000099194	120.767	-2.04835	0.44590895562579	-4.59365536723169	4.35548467153047e-06	0.000787767	SCD
ENSG00000100129	214.332	-1.64207	0.435537362111455	-3.77022263063216	0.000163101984500535	0.00521165	EIF3L
ENSG00000100201	1775.98	-2.59931	0.703983064361009	-3.6922923798252	0.000222241754481133	0.00637847	DDX17
ENSG00000100207	158.968	-1.07067	0.29951181676249	-3.57472018801467	0.000350602650010571	0.00825768	TCF20
ENSG00000100221	105.644	-1.53755	0.430921417005957	-3.56804701632939	0.000359651978743595	0.00836802	JOSD1
ENSG00000100316	809.632	-2.07538	0.533615261070958	-3.8892823289658	0.000100541100007148	0.00397844	RPL3
ENSG00000100320	410.318	-1.49197	0.420101364452409	-3.5514427600006	0.0003831253169935	0.00876525	RBFOX2
ENSG00000100345	552.533	-1.7416	0.400217153363254	-4.35164158104699	1.35122022862034e-05	0.00133514	MYH9
ENSG00000100380	316.519	-2.12767	0.561095198274178	-3.7920014048065	0.000149438068616148	0.00500879	ST13
ENSG00000100823	152.226	-1.91429	0.527331106974693	-3.63014845036286	0.000283258261320776	0.00730244	APEX1
ENSG00000101126	247.339	-1.64548	0.379461312173073	-4.33636600740332	1.44857662433984e-05	0.00133714	ADNP
ENSG00000101152	90.3121	-1.35343	0.365563386015756	-3.70230505764612	0.000213649509796702	0.00624404	DNAJC5
ENSG00000101367	134.965	-1.86472	0.444375920320627	-4.19627419952231	2.7134171757889e-05	0.00187864	MAPRE1
ENSG00000101444	184.217	-1.89189	0.510841366599191	-3.70348591141089	0.000212656996742306	0.00623404	AHCY
ENSG00000102144	231.018	-1.75573	0.453258294970703	-3.87358431704799	0.00010724627822995	0.00414541	PGK1
ENSG00000102226	168.163	-1.33121	0.289757692163026	-4.59422111625969	4.34368607629649e-06	0.000787767	USP11
ENSG00000102241	133.902	-2.08815	0.575351173846211	-3.62934197300712	0.000284144613996607	0.00730244	HTATSF1
ENSG00000102265	218.36	-3.41216	0.799046821350115	-4.27028266153871	1.95225384480483e-05	0.00154664	TIMP1
ENSG00000102317	200.496	-2.30119	0.605140555732192	-3.802732669585	0.000143108756663507	0.00491654	RBM3
ENSG00000102401	101.095	-2.10016	0.545945633198019	-3.84683391671537	0.000119654019590617	0.00442858	ARMCX3
ENSG00000104131	81.0733	-1.5385	0.395651175380162	-3.88853448186164	0.000100851343829948	0.00397844	EIF3J
ENSG00000104228	127.742	-1.56835	0.310128336465755	-5.05711593865297	4.25644488404995e-07	0.000214749	TRIM35
ENSG00000104408	346.632	-1.72399	0.461546945942351	-3.73523584704718	0.000187539343696727	0.00581797	EIF3E
ENSG00000104765	191.351	-1.70348	0.397954678366491	-4.28057573930408	1.86410431510745e-05	0.00151435	BNIP3L
ENSG00000105220	210.791	-1.66325	0.468096186774891	-3.55321897703136	0.000380547548774628	0.0087271	GPI
ENSG00000105514	70.657	-1.42509	0.385957304841077	-3.69234856822522	0.000222192644661036	0.00637847	RAB3D
ENSG00000105887	87.7868	-1.66703	0.399941825594491	-4.16819120431415	3.07026341700992e-05	0.00205815	MTPN
ENSG00000105974	1023.87	-3.47013	0.926128819201358	-3.74691768160068	0.000179020801918351	0.00560815	CAV1
ENSG00000106538	166.839	-3.31709	0.748467187109306	-4.43184248750073	9.34312619699428e-06	0.00117757	RARRES2
ENSG00000106682	191.897	-1.95002	0.497758636884751	-3.91760739046473	8.94322078209597e-05	0.00374366	EIF4H
ENSG00000106723	271.433	-1.77222	0.279125143855131	-6.3491902140345	2.16451266190409e-10	2.0749e-06	SPIN1
ENSG00000106993	116.964	-1.52273	0.393297761407076	-3.87169162612211	0.000108082637652422	0.00415351	CDC37L1
ENSG00000107581	436.428	-1.92803	0.469772819594529	-4.10416736206182	4.05773644342467e-05	0.00236545	EIF3A
ENSG00000108298	319.465	-2.18461	0.547975734282679	-3.98669635573381	6.69996817943716e-05	0.00320045	RPL19
ENSG00000108518	164.096	-2.73047	0.699287422128548	-3.90464566335534	9.43635421062615e-05	0.00384923	PFN1
ENSG00000108953	458.692	-2.69388	0.602697813480118	-4.46970715853878	7.83267638397747e-06	0.00107434	YWHAE
ENSG00000109971	725.602	-2.66329	0.45873383814893	-5.80573941292424	6.40825632872427e-09	1.53574e-05	HSPA8
ENSG00000110092	1803.94	-2.61744	0.645955291844528	-4.05204871016274	5.07710910896068e-05	0.00282129	CCND1
ENSG00000110315	375.246	-1.87886	0.375821021096136	-4.99934013736727	5.75268445211852e-07	0.000250868	RNF141
ENSG00000110321	627.115	-2.13447	0.461173373008578	-4.62835683759897	3.68578526455616e-06	0.000706639	EIF4G2
ENSG00000110917	137.035	-1.27386	0.321459562818159	-3.96274915668584	7.40916177992565e-05	0.00336608	MLEC
ENSG00000110955	240.022	-2.02422	0.404107493108974	-5.00911545952702	5.46807634968111e-07	0.000250868	ATP5F1B
ENSG00000110958	159.394	-1.84008	0.408405074756188	-4.50553244130448	6.62067228924212e-06	0.00101908	PTGES3
ENSG00000111252	314.699	-2.50731	0.618878399276362	-4.05138067682043	5.09162902500369e-05	0.00282129	SH2B3
ENSG00000111530	250.608	-0.762354	0.210700385707307	-3.61818945474955	0.000296671198515288	0.00744474	CAND1
ENSG00000111669	125.851	-1.63398	0.420195259868217	-3.88862665835449	0.000100813055710687	0.00397844	TPI1
ENSG00000111786	114.605	-1.38602	0.389566985830999	-3.55783496060255	0.00037392411972594	0.0086372	SRSF9
ENSG00000111897	213.758	-2.03081	0.480816453320193	-4.22367247406876	2.4035327485522e-05	0.00175032	SERINC1
ENSG00000112081	239.882	-1.49328	0.413612226907343	-3.61034957646264	0.000305784600384408	0.00760915	SRSF3
ENSG00000112290	293.129	-2.23838	0.610215678010903	-3.66818183779784	0.000244281431342462	0.00664848	WASF1
ENSG00000112308	282.23	-2.07432	0.476655133326197	-4.35183301766273	1.35004068586845e-05	0.00133514	C6orf62
ENSG00000112335	57.1174	-1.70215	0.484184898064656	-3.51549289790814	0.000438938499775996	0.00961078	SNX3
ENSG00000112697	124.727	-1.42201	0.373712180240752	-3.80509304402081	0.00014175089547295	0.00488786	TMEM30A
ENSG00000113013	205.611	-1.57985	0.404752338449202	-3.9032576077336	9.49065941155937e-05	0.00385498	HSPA9
ENSG00000113282	250.375	-1.80327	0.505083137434407	-3.5702429722938	0.000356650257834512	0.00831837	CLINT1
ENSG00000113384	94.8206	-1.90427	0.487079059902994	-3.90957424753967	9.24589344629585e-05	0.00384743	GOLPH3
ENSG00000113594	357.06	-1.57823	0.428161864191786	-3.68605011827522	0.000227761516195531	0.00644048	LIFR
ENSG00000114251	250.345	-2.43895	0.656042421230216	-3.71767251453518	0.000201066679536625	0.00598579	WNT5A
ENSG00000114315	65.0535	-1.97982	0.532197739454838	-3.72007472167673	0.000199163845306921	0.00597831	HES1
ENSG00000114391	186.08	-2.32331	0.613613564678378	-3.78628345591166	0.0001529172328444	0.00505471	RPL24
ENSG00000114450	110.017	-1.10097	0.287065202210133	-3.835256948443	0.000125433092964024	0.00457187	GNB4
ENSG00000114850	185.592	-1.80068	0.460784187202405	-3.907864591773	9.31154650197345e-05	0.00384743	SSR3
ENSG00000114942	147.712	-2.12078	0.481034655177426	-4.40879764271324	1.03946091080153e-05	0.00119228	EEF1B2
ENSG00000115053	677.965	-2.5816	0.556514371739684	-4.63887252637754	3.50315032020632e-06	0.000685331	NCL
ENSG00000115365	127.784	-1.28691	0.29693810275399	-4.33394155212519	1.464630755261e-05	0.00133714	LANCL1
ENSG00000115461	161.887	-1.92515	0.510283961734758	-3.77270908107922	0.000161484542074917	0.00518233	IGFBP5
ENSG00000115484	125.394	-1.48014	0.298212094955996	-4.96337089271302	6.92801007397576e-07	0.000276716	CCT4
ENSG00000115524	495.557	-1.76051	0.435820397354524	-4.03952974110508	5.35584766229874e-05	0.00290063	SF3B1
ENSG00000115677	498.59	-1.65452	0.352317076557654	-4.69612330115925	2.65145525008035e-06	0.00059709	HDLBP
ENSG00000115738	190.692	-3.13441	0.546686653473684	-5.73346654620604	9.83984814241458e-09	1.8865e-05	ID2
ENSG00000115875	295.767	-2.33814	0.584572074955107	-3.99974109016796	6.34118194852678e-05	0.00316597	SRSF7
ENSG00000116030	70.4838	-1.4056	0.380073080533775	-3.69823718007376	0.000217101983132675	0.00628743	SUMO1
ENSG00000116251	252.7	-2.45353	0.60982603989796	-4.02332840227318	5.73813962617756e-05	0.00300578	RPL22
ENSG00000116649	48.3563	-1.61498	0.441381554330771	-3.6589152077181	0.000253285119276607	0.0068011	SRM
ENSG00000117592	75.9855	-1.67807	0.476042835479006	-3.52504201112161	0.000423415635883702	0.00942767	PRDX6
ENSG00000118181	238.855	-3.11618	0.703231041869565	-4.43123221744678	9.36961187496548e-06	0.00117757	RPS25
ENSG00000118816	322.35	-2.13405	0.559417251559602	-3.81477733066831	0.000136305783537401	0.00481008	CCNI
ENSG00000119335	355.777	-2.16153	0.500033125618913	-4.32276501125772	1.54085826104529e-05	0.00135511	SET
ENSG00000119537	921.567	-2.40485	0.670690679680229	-3.58562718754917	0.000336269064399653	0.0080186	KDSR
ENSG00000119801	198.633	-2.72233	0.716217824579238	-3.80098583335397	0.000144121542752114	0.00491654	YPEL5
ENSG00000120438	154.938	-1.44953	0.308800519011575	-4.69405851471085	2.6783736599122e-06	0.00059709	TCP1
ENSG00000120742	101.177	-1.33187	0.363938618773554	-3.65960819296705	0.000252601176132414	0.0068011	SERP1
ENSG00000121774	162.061	-1.35094	0.370376190386887	-3.64747996968949	0.000264824949208427	0.00703217	KHDRBS1
ENSG00000122203	82.3131	-1.17914	0.326974915412363	-3.6061970030065	0.000310717281848028	0.0076569	KIAA1191
ENSG00000122406	487.801	-2.23378	0.560362262166144	-3.98631540186769	6.71072933177983e-05	0.00320045	RPL5
ENSG00000123091	80.0018	-1.47348	0.42006960353238	-3.50771520776284	0.000451972617665994	0.00984684	RNF11
ENSG00000123200	916.95	-2.19362	0.596058051252067	-3.68021067406527	0.000233041339564805	0.006494	ZC3H13
ENSG00000123562	200.483	-2.73113	0.640096905509335	-4.26674297089198	1.98347455324069e-05	0.00155849	MORF4L2
ENSG00000124193	405.36	-2.19113	0.524502400375967	-4.17754208207633	2.94676156966491e-05	0.00198927	SRSF6
ENSG00000124422	284.602	-1.45405	0.372055948640586	-3.90814469741068	9.3007599999656e-05	0.00384743	USP22
ENSG00000124767	90.3981	-1.34925	0.380937543336608	-3.54191076015814	0.000397239840223382	0.00895986	GLO1
ENSG00000124783	270.037	-1.51161	0.426586256182441	-3.54351308855733	0.000394833711557032	0.0089477	SSR1
ENSG00000124785	165.017	-2.94001	0.713605746598258	-4.11993216919263	3.78983952615326e-05	0.00229996	NRN1
ENSG00000124942	1304.64	-2.50434	0.418907511247869	-5.97826327714738	2.25529037342912e-09	7.2064e-06	AHNAK
ENSG00000125820	291.93	-3.1374	0.852102469196602	-3.6819561469876	0.00023145122905552	0.00646849	NKX2-2
ENSG00000125868	82.5933	-1.16699	0.331404120697679	-3.52134781237378	0.000429359045072009	0.00943999	DSTN
ENSG00000126247	151.803	-1.83226	0.381553258338675	-4.80210543844741	1.5700597777968e-06	0.000430017	CAPNS1
ENSG00000126945	75.3758	-2.11863	0.488458984494743	-4.33736533838966	1.44200826761368e-05	0.00133714	HNRNPH2
ENSG00000127022	650.389	-2.59198	0.552168258248416	-4.69418842164215	2.67667237353926e-06	0.00059709	CANX
ENSG00000127152	736.36	-2.21746	0.594257264974059	-3.73148344522155	0.000190355521326268	0.00587663	BCL11B
ENSG00000128989	190.542	-1.7041	0.431339432411892	-3.95071786693091	7.79171324666021e-05	0.00344214	ARPP19
ENSG00000130402	221.214	-1.31765	0.327476718342103	-4.0236385788175	5.73058386132834e-05	0.00300578	ACTN4
ENSG00000130741	211.599	-1.96657	0.52994768342057	-3.71088198844065	0.000206538378581796	0.00609193	EIF2S3
ENSG00000130764	66.3967	-1.54762	0.440241728772956	-3.51537570642528	0.000439132262428434	0.00961078	LRRC47
ENSG00000130985	325.945	-1.69381	0.43225306814482	-3.91855906853425	8.90799007392134e-05	0.00374366	UBA1
ENSG00000131171	66.8016	-1.79576	0.480575602972941	-3.73668791828877	0.000186460110862564	0.00580327	SH3BGRL
ENSG00000131263	222.566	-1.62779	0.439873792633572	-3.70057370462807	0.000215112587101725	0.00626769	RLIM
ENSG00000131469	154.8	-2.69396	0.673325885749494	-4.00097005215675	6.30833421952611e-05	0.00316597	RPL27
ENSG00000132341	147.715	-1.69563	0.444528542376227	-3.81445323798717	0.000136484776882998	0.00481008	RAN
ENSG00000132463	129.712	-0.78969	0.216223821054738	-3.65218850854779	0.00026001489689287	0.0069623	GRSF1
ENSG00000132475	402.766	-2.27957	0.603672567758092	-3.77616559145161	0.00015926113344981	0.00514033	H3F3B
ENSG00000132507	144.867	-2.10383	0.437115896208543	-4.81298923804895	1.48689299298829e-06	0.000430017	EIF5A
ENSG00000133112	802.818	-2.63872	0.636883137098019	-4.14318389470453	3.42517072942196e-05	0.00223166	TPT1
ENSG00000133169	55.3295	-2.37982	0.627008255627575	-3.79551944709587	0.000147334644780209	0.00497306	BEX1
ENSG00000133872	167.158	-1.89399	0.402645578883808	-4.70387436708519	2.55270362586683e-06	0.00059709	SARAF
ENSG00000134294	505.553	-2.35448	0.524753232530318	-4.48683166873816	7.22901445031196e-06	0.00101908	SLC38A2
ENSG00000134308	154.906	-1.9269	0.378102196809382	-5.09623804800106	3.46469415534068e-07	0.000184514	YWHAQ
ENSG00000134333	461.215	-2.44393	0.442321457229973	-5.52522423840075	3.29065053313392e-08	3.50491e-05	LDHA
ENSG00000134440	99.7907	-1.01997	0.245269302038936	-4.15858253848607	3.20228523642494e-05	0.00213174	NARS
ENSG00000134709	393.719	-1.89511	0.446739888015654	-4.24208135739194	2.2145637791071e-05	0.0016585	HOOK1
ENSG00000134970	73.5655	-1.54999	0.341141121218092	-4.54354717637857	5.53154185065824e-06	0.000898735	TMED7
ENSG00000135316	239.94	-1.34255	0.373654279322164	-3.59303328799198	0.000326850813881361	0.00789217	SYNCRIP
ENSG00000135387	893.783	-2.73382	0.567569019768389	-4.81672555274678	1.45933187557566e-06	0.000430017	CAPRIN1
ENSG00000135486	1049.13	-2.25428	0.61199659228024	-3.68348858707996	0.000230063589092424	0.00644851	HNRNPA1
ENSG00000135624	164.543	-1.35721	0.340680181100118	-3.98381021492047	6.78190411387081e-05	0.00321838	CCT7
ENSG00000135916	148.981	-2.68572	0.666432350938369	-4.03000108128588	5.57765963069046e-05	0.00297041	ITM2C
ENSG00000136156	239.681	-2.95922	0.785250265580542	-3.76850465431262	0.000164228423642869	0.00523021	ITM2B
ENSG00000136240	132.295	-1.68248	0.468055719361165	-3.59461334220091	0.000324873693740383	0.00787122	KDELR2
ENSG00000136381	207.699	-1.03902	0.294894681597449	-3.52336529110782	0.000426103640363191	0.00943332	IREB2
ENSG00000136450	304.283	-2.118	0.558860388023485	-3.78984865576751	0.000150739098102714	0.00501731	SRSF1
ENSG00000136888	44.5318	-2.00177	0.466319852952213	-4.29269387852679	1.76518298682943e-05	0.0014843	ATP6V1G1
ENSG00000136942	142.491	-2.35611	0.544048735964202	-4.33070487641016	1.48632780818375e-05	0.00134177	RPL35
ENSG00000136997	148.226	-2.05107	0.446280558864814	-4.59592943954254	4.30824485452245e-06	0.000787767	MYC
ENSG00000137076	385.954	-1.10221	0.277754492403813	-3.96830641039814	7.23852250766713e-05	0.00333066	TLN1
ENSG00000137154	586.355	-2.59996	0.679543508799374	-3.82603187202952	0.000130225436684968	0.00469185	RPS6
ENSG00000137414	83.1157	-1.38225	0.317921636712699	-4.34776082957526	1.37534463118169e-05	0.00133514	FAM8A1
ENSG00000137449	358.699	-1.97637	0.383415254742347	-5.15464310248047	2.5411444085659e-07	0.000146971	CPEB2
ENSG00000137710	428.611	-2.12724	0.560224171852037	-3.79711640441984	0.000146389057797828	0.00495861	RDX
ENSG00000137818	300.65	-2.60683	0.711885544773555	-3.66186236189853	0.00025038838090222	0.00676119	RPLP1
ENSG00000138071	294.791	-2.08002	0.49331103824878	-4.21644943846091	2.48178900051036e-05	0.00177541	ACTR2
ENSG00000138326	369.411	-2.71085	0.705100937167607	-3.84462501659335	0.00012073692094001	0.00443442	RPS24
ENSG00000138604	381.315	-2.49334	0.612247865593079	-4.07243195586773	4.65247942177819e-05	0.00263897	GLCE
ENSG00000138757	241.543	-1.36878	0.35132903566673	-3.89600441736489	9.77926057002684e-05	0.00393882	G3BP2
ENSG00000138760	227.061	-1.74455	0.388754004161607	-4.48753416427506	7.20522604941231e-06	0.00101908	SCARB2
ENSG00000138768	193.323	-1.44867	0.399784566769053	-3.62362577986246	0.000290501832035849	0.00738661	USO1
ENSG00000139163	272.225	-1.41082	0.283990105661862	-4.96785723278268	6.76967715979159e-07	0.000276716	ETNK1
ENSG00000139644	306.787	-1.8085	0.384913371848686	-4.6984649909147	2.62124109102427e-06	0.00059709	TMBIM6
ENSG00000140319	128.017	-2.47621	0.59017170847135	-4.19574349178701	2.71977919222755e-05	0.00187864	SRP14
ENSG00000141367	450.408	-1.51467	0.4232660518217	-3.57853780250381	0.000345521897662329	0.0081782	CLTC
ENSG00000141720	169.123	-1.26346	0.351196044897171	-3.59759068545362	0.000321178530014661	0.00782807	NA
ENSG00000142534	401.295	-2.56535	0.625178376045231	-4.10338123261278	4.07155509125175e-05	0.00236545	RPS11
ENSG00000142541	825.352	-2.61547	0.690713371630879	-3.78661822077865	0.000152711457006901	0.00505471	RPL13A
ENSG00000142676	341.269	-2.43133	0.643270008664679	-3.77964416309535	0.00015705264184745	0.00512055	RPL11
ENSG00000142864	387.938	-2.11473	0.496697803441597	-4.25757009847776	2.06660870656131e-05	0.00159762	SERBP1
ENSG00000142937	666.624	-2.65196	0.668334246512774	-3.96801547837635	7.24736278176602e-05	0.00333066	RPS8
ENSG00000143344	226.644	-1.4464	0.410355299748386	-3.52475079890837	0.000423881348569639	0.00942767	RGL1
ENSG00000143384	203.98	-2.01067	0.547654539596142	-3.67141289071659	0.000241213292715456	0.00660105	MCL1
ENSG00000143543	48.5424	-1.71789	0.461579590711761	-3.72175277869373	0.000197844675701427	0.00596396	JTB
ENSG00000143742	88.5797	-1.71143	0.421936152489101	-4.0561234769112	4.9893889908943e-05	0.00279698	SRP9
ENSG00000143761	118.596	-1.68417	0.462270646029987	-3.64324836287751	0.00026921883914225	0.0070705	ARF1
ENSG00000143878	104.95	-2.28674	0.644174736500195	-3.54987319442771	0.000385416751304332	0.00877578	RHOB
ENSG00000143947	267.448	-2.47353	0.670233849505638	-3.6905504124697	0.000223769334352135	0.00638409	RPS27A
ENSG00000144036	338.832	-1.5713	0.435911582016157	-3.60462424145953	0.000312604880198333	0.00768367	EXOC6B
ENSG00000144381	272.4	-1.80564	0.361187016107101	-4.99918016500075	5.7574587604259e-07	0.000250868	HSPD1
ENSG00000144567	99.3553	-1.18811	0.247710621232586	-4.79635587274798	1.61578117650292e-06	0.000430247	RETREG2
ENSG00000144713	220.944	-2.12118	0.581800765936789	-3.64588634895161	0.000266471734067087	0.00704899	RPL32
ENSG00000145425	176.265	-1.84661	0.465079565758035	-3.97052707222155	7.17138064183442e-05	0.00333066	RPS3A
ENSG00000145741	191.227	-2.35125	0.569588759377467	-4.12797233413781	3.65976133522449e-05	0.00226339	BTF3
ENSG00000146278	171.245	-2.10557	0.48266229038367	-4.36240548457432	1.28640165675427e-05	0.00133451	PNRC1
ENSG00000146731	153.537	-1.3734	0.35878007130584	-3.82797202442025	0.000129203437563009	0.00468153	CCT6A
ENSG00000147027	163.788	-1.9658	0.521795651704233	-3.7673726581172	0.00016497464454386	0.00523658	TMEM47
ENSG00000147065	329.723	-2.17707	0.559415795211282	-3.89169003166107	9.95483743842919e-05	0.00397613	MSN
ENSG00000147140	430.922	-2.35417	0.546373277724339	-4.30872270025558	1.64200086009749e-05	0.00141804	NONO
ENSG00000147403	359.766	-2.12594	0.540471080252515	-3.93348891749838	8.37217007985396e-05	0.00355513	RPL10
ENSG00000147604	556.893	-2.49395	0.510953324438882	-4.8809765888028	1.05561774553767e-06	0.000341896	RPL7
ENSG00000147649	233.442	-1.65968	0.46220617467621	-3.59077566039701	0.000329695327529373	0.00792095	MTDH
ENSG00000147853	182.973	-1.93056	0.478247134698419	-4.03673335910505	5.42006108918446e-05	0.00291892	AK3
ENSG00000147955	54.8756	-1.5626	0.412231225326135	-3.79058044708687	0.000150295643053431	0.00501731	SIGMAR1
ENSG00000148248	103.363	-1.63581	0.381418789273406	-4.28875139272181	1.79680351259233e-05	0.00148484	SURF4
ENSG00000148303	386.889	-2.23398	0.590268045729921	-3.78468158269596	0.000153905502293943	0.0050613	RPL7A
ENSG00000148672	102.44	-1.16751	0.322614679521414	-3.61888797169485	0.00029587167783328	0.00744416	GLUD1
ENSG00000148730	243.458	-1.90318	0.483002712979036	-3.94031156948283	8.13758490983656e-05	0.00351382	EIF4EBP2
ENSG00000149257	112.712	-1.62896	0.405460468359172	-4.01754435158794	5.88077694371591e-05	0.00306376	SERPINH1
ENSG00000149806	76.1321	-2.33445	0.660150774190031	-3.53623340563464	0.000405875923641167	0.00909048	FAU
ENSG00000149925	260.363	-1.64665	0.41150756195644	-4.00151577723179	6.29379976635491e-05	0.00316597	ALDOA
ENSG00000150093	285.987	-1.67572	0.466857008157301	-3.58936452088642	0.00033148505047059	0.00794404	ITGB1
ENSG00000150459	144.843	-2.16884	0.615817768810178	-3.52188183881796	0.000428495087267218	0.00943999	SAP18
ENSG00000150991	195.452	-2.09457	0.426168915967479	-4.91488144935296	8.8836199310108e-07	0.000304137	UBC
ENSG00000152102	143.279	-1.48928	0.350867951013361	-4.24455453607943	2.19028095947851e-05	0.00165323	FAM168B
ENSG00000152332	370.928	-1.63762	0.369740215090409	-4.42910759699507	9.46238093511895e-06	0.00117757	UHMK1
ENSG00000152558	136.219	-1.82174	0.466909294652793	-3.90169549211376	9.55212730722451e-05	0.00386357	TMEM123
ENSG00000152795	424.17	-2.1011	0.563968671273076	-3.72555921315676	0.000194882696719643	0.00591092	HNRNPDL
ENSG00000153048	119.172	-1.34148	0.372297562632721	-3.60324931213583	0.000314263833817824	0.00770469	CARHSP1
ENSG00000153187	709.975	-2.15576	0.557294728137252	-3.86825214229961	0.000109618283487362	0.00418646	HNRNPU
ENSG00000153827	432.366	-1.19376	0.303844048068922	-3.92886462465395	8.53478664181821e-05	0.00360416	TRIP12
ENSG00000155254	85.8562	-1.65194	0.428015359074961	-3.85953996272947	0.000113600679393124	0.00427406	MARVELD1
ENSG00000155660	128.696	-1.57135	0.415328502373824	-3.78339980157908	0.000154700618873997	0.0050613	PDIA4
ENSG00000156482	172.664	-2.46227	0.635100374785875	-3.87698003310159	0.000105761033817907	0.00410456	RPL30
ENSG00000156508	5118.77	-2.51118	0.634102529831647	-3.96020652483431	7.4884971799592e-05	0.00338607	EEF1A1
ENSG00000156976	574.079	-2.15427	0.456291306009177	-4.72125181402646	2.34397524213329e-06	0.000591299	EIF4A2
ENSG00000157933	244.697	-1.77117	0.448497888135975	-3.9491132013749	7.8441251995568e-05	0.00344214	SKI
ENSG00000158195	209.873	-1.93001	0.518880681033975	-3.71956248426034	0.000199568173565239	0.00597831	WASF2
ENSG00000158373	46.4407	-2.17125	0.590358015734339	-3.67785881564057	0.000235200078711871	0.00651627	HIST1H2BD
ENSG00000159140	458.254	-1.47709	0.410630935967665	-3.59713133222767	0.000321746052509425	0.00782807	SON
ENSG00000159335	416.502	-3.18799	0.845067266496974	-3.7724635368517	0.000161643595048538	0.00518233	PTMS
ENSG00000160710	290.647	-1.36402	0.312777130696063	-4.36099907490614	1.29469914071537e-05	0.00133451	ADAR
ENSG00000160789	235.684	-1.31092	0.316865343793893	-4.13716520277263	3.5162295589944e-05	0.00224711	LMNA
ENSG00000161016	282.404	-2.59838	0.670007948320553	-3.87813018800137	0.000105262386140028	0.00410456	RPL8
ENSG00000161203	155.348	-1.27362	0.359047899066896	-3.54722000938558	0.000389319326549302	0.00884364	AP2M1
ENSG00000161547	145.362	-2.26835	0.511243794523154	-4.43692814871882	9.12517355560216e-06	0.00117757	SRSF2
ENSG00000161970	203.794	-2.4144	0.635162229629707	-3.80123098902953	0.000143978999596195	0.00491654	RPL26
ENSG00000162244	202.879	-2.4375	0.553010838920073	-4.40769404865863	1.04476984715862e-05	0.00119228	RPL29
ENSG00000162368	98.8851	-1.36042	0.316166664044038	-4.30284188046185	1.68621192053355e-05	0.00143044	CMPK1
ENSG00000162430	116.935	-1.65576	0.414601287147166	-3.99362706944775	6.50701809471049e-05	0.00318246	SELENON
ENSG00000162434	1403.7	-2.32824	0.588378441072132	-3.95704614375951	7.58822768556129e-05	0.00341506	JAK1
ENSG00000162704	224.602	-1.94918	0.450874405733701	-4.32310787089167	1.53846463278308e-05	0.00135511	ARPC5
ENSG00000163320	205.436	-1.72136	0.430005578664617	-4.00311979619052	6.25126276920244e-05	0.00316597	CGGBP1
ENSG00000163605	119.641	-1.12742	0.288720965866119	-3.90486436601196	9.42782466515393e-05	0.00384923	PPP4R2
ENSG00000163629	1094.1	-2.38732	0.604612968846002	-3.94851195606854	7.86384891373385e-05	0.00344214	PTPN13
ENSG00000163938	97.3643	-1.34386	0.381344449029496	-3.52400077684645	0.000425083002868681	0.00943251	GNL3
ENSG00000164111	163.234	-2.00788	0.430671835211193	-4.66220786223859	3.12834981778217e-06	0.000651921	ANXA5
ENSG00000164442	228.357	-3.2256	0.56804879751029	-5.67837923259395	1.35976984039413e-08	2.17246e-05	CITED2
ENSG00000164684	753.088	-2.07157	0.469670609754122	-4.41069263112752	1.03040494712335e-05	0.00119228	ZNF704
ENSG00000164754	241.983	-1.661	0.407442274417062	-4.0766504798376	4.56890914551704e-05	0.00262261	RAD21
ENSG00000164924	518.681	-2.23042	0.503889633602938	-4.42640315024996	9.58173726788216e-06	0.00117757	YWHAZ
ENSG00000165119	447.629	-2.03016	0.490618234116887	-4.13796880211427	3.50394000379448e-05	0.00224711	HNRNPK
ENSG00000165280	213.116	-1.2203	0.315836026096016	-3.86370463188858	0.000111680252626258	0.00423149	VCP
ENSG00000165650	106.625	-1.01789	0.264727078661422	-3.84503631101795	0.000120534588532549	0.00443442	PDZD8
ENSG00000165678	69.4071	-1.27984	0.351482461035237	-3.64126930924172	0.000271297159365317	0.00710561	GHITM
ENSG00000166197	111.084	-1.32938	0.31123630066242	-4.27129315026051	1.94342738263564e-05	0.00154664	NOLC1
ENSG00000166226	154.365	-1.26762	0.35994133057011	-3.52175276712248	0.000428703752957947	0.00943999	CCT2
ENSG00000166272	81.3786	-1.29893	0.363674957459917	-3.57166620235	0.000354717330588394	0.00829346	WBP1L
ENSG00000166439	111.273	-0.964344	0.272238430130683	-3.54227677165549	0.000396689016622677	0.00895986	RNF169
ENSG00000166501	971.38	-2.26564	0.507269968669993	-4.46633039813951	7.95726896984644e-06	0.00107434	PRKCB
ENSG00000166598	494.163	-2.60394	0.48795806563549	-5.33640546856531	9.48072641572569e-08	9.08822e-05	HSP90B1
ENSG00000166681	76.5463	-2.40866	0.545359346497801	-4.41664416552262	1.00245050579897e-05	0.00118636	BEX3
ENSG00000166710	950.749	-3.13263	0.684270703042591	-4.57805366748196	4.6932229876882e-06	0.000833134	B2M
ENSG00000166886	95.9327	-1.38055	0.374762062169956	-3.68380690350589	0.000229776331438516	0.00644851	NAB2
ENSG00000166888	333.466	-1.41074	0.332097530237046	-4.24796710375062	2.1571906031108e-05	0.00164118	STAT6
ENSG00000166913	159.447	-1.63169	0.419271854457636	-3.89172138761178	9.95355071857293e-05	0.00397613	YWHAB
ENSG00000167004	183.486	-2.02778	0.487971909930379	-4.15553421238289	3.24528376384114e-05	0.00214547	PDIA3
ENSG00000167193	98.6751	-1.36396	0.344010192009252	-3.96489467313632	7.34283623338216e-05	0.00335183	CRK
ENSG00000167460	425.634	-2.21576	0.610721709848225	-3.62810089839075	0.000285513685408775	0.00731801	TPM4
ENSG00000167552	180.784	-1.88663	0.507898972702154	-3.71457928401803	0.000203542047861489	0.00602208	TUBA1A
ENSG00000168036	265.031	-1.26196	0.343774399220309	-3.67089419885736	0.000241703383122465	0.00660105	CTNNB1
ENSG00000168092	132.087	-1.07443	0.285457462052036	-3.76387351214706	0.000167301530724974	0.0052755	PAFAH1B2
ENSG00000168283	71.4746	-1.59629	0.402071451372122	-3.97017149825807	7.1820916870278e-05	0.00333066	BMI1
ENSG00000168298	160.556	-2.79297	0.761524229012526	-3.66761105636509	0.000244827223521457	0.00664848	HIST1H1E
ENSG00000168385	337.333	-1.79461	0.448021004029778	-4.00564258602589	6.18491108764151e-05	0.00315365	2018-09-02
ENSG00000168671	507.541	-3.09678	0.678546025737967	-4.56384291766778	5.02256644549756e-06	0.000844672	UGT3A2
ENSG00000168672	499.217	-3.09331	0.600655100352718	-5.14988819081221	2.60641788907599e-07	0.000146971	FAM84B
ENSG00000169047	319.376	-1.68913	0.472710838033117	-3.57327969884713	0.000352537848504409	0.00826266	IRS1
ENSG00000169504	270.517	-2.20396	0.513663696921374	-4.29066877317724	1.78135843440929e-05	0.00148484	CLIC4
ENSG00000169554	666.516	-2.00307	0.427464386548978	-4.68594496013953	2.78671152380061e-06	0.000599475	ZEB2
ENSG00000169564	96.8817	-2.55302	0.54505930025204	-4.68393848815434	2.8141449221415e-06	0.000599475	PCBP1
ENSG00000169714	132.013	-2.14916	0.461853280354835	-4.6533478610764	3.26588592558995e-06	0.000666102	CNBP
ENSG00000169813	138.727	-1.83577	0.492851608452719	-3.72480218860011	0.00019546843572034	0.00591092	HNRNPF
ENSG00000169926	113.465	-1.31579	0.366359958720623	-3.59152018916915	0.00032875470305427	0.0079182	KLF13
ENSG00000170027	159.905	-2.0938	0.542981437895063	-3.85611090037894	0.000115205238556773	0.00429711	YWHAG
ENSG00000170144	495.541	-2.17211	0.525273776636881	-4.13519182516865	3.54658260790192e-05	0.00224954	HNRNPA3
ENSG00000170315	143.204	-2.39491	0.581512593361882	-4.11841457003209	3.81487942750613e-05	0.00229996	UBB
ENSG00000170348	252.873	-2.01795	0.503596495172417	-4.00707828571017	6.14744913771709e-05	0.00315365	TMED10
ENSG00000170540	96.5395	-1.5017	0.414673841996652	-3.62140414791902	0.000293008366538884	0.00739152	ARL6IP1
ENSG00000170759	287.853	-1.72313	0.423092622886329	-4.072699435641	4.647137811508e-05	0.00263897	KIF5B
ENSG00000170889	266.915	-2.04999	0.521198784874701	-3.93321840019258	8.38160180901564e-05	0.00355513	RPS9
ENSG00000171314	65.7315	-1.7167	0.407909408441864	-4.20852883171427	2.57038735978622e-05	0.00182517	PGAM1
ENSG00000171867	90.191	-2.03591	0.413084325435372	-4.92856819550466	8.28344217475027e-07	0.000294093	PRNP
ENSG00000172201	63.9097	-2.29497	0.629702453835029	-3.64452562933545	0.000267885440896834	0.00705481	ID4
ENSG00000172757	192.254	-1.95046	0.53845589580979	-3.62231221587211	0.00029198140967005	0.00739152	CFL1
ENSG00000173402	113.724	-1.18156	0.309892558235547	-3.81281298023363	0.000137394077157333	0.00481943	DAG1
ENSG00000173473	368.412	-1.5963	0.440353837942932	-3.62503588990645	0.000288921325041338	0.00736596	SMARCC1
ENSG00000173726	197.982	-1.90523	0.434583014167916	-4.38403342396489	1.16501886582162e-05	0.0012558	TOMM20
ENSG00000173812	241.691	-1.97022	0.478844083713297	-4.11452350082558	3.87980032010339e-05	0.00232449	EIF1
ENSG00000174231	400.843	-1.39024	0.35194628410804	-3.9501343632275	7.8107333519679e-05	0.00344214	PRPF8
ENSG00000174437	350.266	-1.24614	0.344517149679951	-3.61705016816239	0.000297979566170751	0.00745805	ATP2A2
ENSG00000174444	864.162	-2.29419	0.580784833253172	-3.95015186429021	7.81016224278307e-05	0.00344214	RPL4
ENSG00000174748	500.761	-2.02916	0.513063079939795	-3.95499238000929	7.65370911434136e-05	0.00342843	RPL15
ENSG00000174807	114.658	-2.58918	0.530752826251845	-4.87831051363806	1.06998386734968e-06	0.000341896	CD248
ENSG00000175130	158.618	-2.48398	0.642663763693322	-3.8651318477152	0.000111029205653803	0.00422352	MARCKSL1
ENSG00000175582	122.346	-1.43274	0.395089559030537	-3.62637052135855	0.000287432841047787	0.00734755	RAB6A
ENSG00000175826	79.1495	-2.3202	0.637640413128932	-3.63873001311045	0.000273985852843228	0.00713703	CTDNEP1
ENSG00000176788	127.055	-2.46066	0.659905754032058	-3.72880556877276	0.000192389518430559	0.00589216	BASP1
ENSG00000177733	168.992	-2.09068	0.567519944764819	-3.68388183993277	0.000229708755676802	0.00644851	HNRNPA0
ENSG00000178202	97.826	-1.07842	0.277600889604096	-3.88479791148626	0.000102415041392598	0.00402357	KDELC2
ENSG00000178719	120.802	-2.69016	0.594779530013803	-4.52294910908202	6.09839069554204e-06	0.00097432	GRINA
ENSG00000178996	255.339	-1.75854	0.397645341485228	-4.42239204909461	9.76141240088544e-06	0.00118447	SNX18
ENSG00000179010	145.874	-2.28035	0.55186733249461	-4.13207028787953	3.59510441798079e-05	0.00224957	MRFAP1
ENSG00000179091	64.5046	-1.66369	0.418848388997701	-3.9720487195648	7.12571412812196e-05	0.00333066	CYC1
ENSG00000179218	324.275	-2.70646	0.55873202748849	-4.84394002092605	1.27289372049408e-06	0.000393612	CALR
ENSG00000179222	356.977	-1.97527	0.462219564296502	-4.27345517800992	1.92466988535141e-05	0.00154664	MAGED1
ENSG00000179520	337.453	-2.19809	0.591716432608874	-3.71476844916294	0.000203389849695714	0.00602208	SLC17A8
ENSG00000180447	383.51	-2.84785	0.577311069871333	-4.93296036478552	8.09925949496533e-07	0.000294093	GAS1
ENSG00000180543	136.714	-2.18038	0.499719537509523	-4.36320698563927	1.28169571226614e-05	0.00133451	TSPYL5
ENSG00000180573	74.5815	-1.84749	0.449667001797952	-4.10857002362617	3.98116499574414e-05	0.00236076	HIST1H2AC
ENSG00000181163	510.421	-2.44603	0.662744262826531	-3.69076186242353	0.000223583383773342	0.00638409	NPM1
ENSG00000181904	132.415	-1.45829	0.354069582165333	-4.11865270249547	3.81093995708971e-05	0.00229996	C5orf24
ENSG00000181915	68.7505	-1.87598	0.475758466521171	-3.94313426940538	8.04235986360443e-05	0.00350126	ADO
ENSG00000182220	85.2277	-1.484	0.418015547478762	-3.55011520620076	0.000385062601174982	0.00877578	ATP6AP2
ENSG00000182899	188.328	-2.12699	0.566690105625145	-3.75334915966331	0.000174487545731074	0.00548406	RPL35A
ENSG00000183255	397.975	-2.61014	0.593446083234297	-4.39827938935237	1.09112460633783e-05	0.00123053	PTTG1IP
ENSG00000183309	73.207	-1.05706	0.280817430368941	-3.76423531832682	0.000167059510854753	0.0052755	ZNF623
ENSG00000183337	123.383	-1.15816	0.315352559697421	-3.67258091245455	0.000240113088834629	0.0065952	BCOR
ENSG00000183726	116.425	-1.70725	0.482587630958595	-3.53769490207173	0.000403636165011103	0.00906149	TMEM50A
ENSG00000183779	422.994	-3.02834	0.696619682067071	-4.34719786391237	1.37887820358435e-05	0.00133514	ZNF703
ENSG00000183864	112.617	-1.5878	0.379621768101657	-4.18259207657832	2.88204233954209e-05	0.00195938	TOB2
ENSG00000184009	976.429	-2.45342	0.591425565523316	-4.14831660498575	3.3492899699805e-05	0.00219906	ACTG1
ENSG00000184258	719.856	-3.17254	0.818218552221589	-3.87737702582781	0.000105588666925138	0.00410456	CDR1
ENSG00000184432	159.547	-0.899195	0.249096151801999	-3.60982986887719	0.000306397901772912	0.00760915	COPB2
ENSG00000184743	194.724	-1.4453	0.35044826991329	-4.12415289623063	3.72101665918161e-05	0.00228652	ATL3
ENSG00000185272	325.619	-2.55482	0.559515828389772	-4.56612251572409	4.96828464334764e-06	0.000844672	RBM11
ENSG00000185591	216.812	-1.43748	0.372727853668734	-3.85663699155674	0.000114957684586417	0.00429711	SP1
ENSG00000185650	290.539	-2.33927	0.665699134042507	-3.51400212360469	0.000441409283993485	0.00963861	ZFP36L1
ENSG00000185668	147.461	-2.9458	0.568719258930027	-5.17970015480801	2.2224283829104e-07	0.000142028	POU3F1
ENSG00000185728	188.545	-1.5837	0.405520292028539	-3.90535659232335	9.40865414590586e-05	0.00384923	YTHDF3
ENSG00000186298	197.029	-1.50695	0.377562156911272	-3.99126642638782	6.57213968411176e-05	0.003198	PPP1CC
ENSG00000186867	150.911	-2.07875	0.518305052816452	-4.01066118302598	6.05489482107216e-05	0.00313742	QRFPR
ENSG00000187514	558.071	-3.04104	0.735639205550222	-4.13387488363191	3.56697708791386e-05	0.00224954	PTMA
ENSG00000188554	236.47	-1.12779	0.26190582963085	-4.30607418313608	1.66177348659259e-05	0.0014223	NBR1
ENSG00000188612	132.76	-2.53133	0.662799937878774	-3.81914649765641	0.000133914218539374	0.00475445	SUMO2
ENSG00000188778	139.33	-2.37724	0.542407178282325	-4.38276502448254	1.1718248129619e-05	0.0012558	ADRB3
ENSG00000188846	252.115	-2.88089	0.663312430062175	-4.3431837032884	1.40432609556827e-05	0.00133714	RPL14
ENSG00000188992	132.739	-1.77783	0.479998339498491	-3.70382709343692	0.000212371038904538	0.00623404	LIPI
ENSG00000196159	912.209	-1.86405	0.451248264214438	-4.13086819427978	3.61395758172939e-05	0.00224957	FAT4
ENSG00000196205	86.812	-3.06742	0.683381582026253	-4.48859504530078	7.16944358781387e-06	0.00101908	EEF1A1P5
ENSG00000196230	580.124	-2.76074	0.604065261502996	-4.57026058067252	4.87118141277669e-06	0.000844672	TUBB
ENSG00000196262	218.772	-1.73574	0.472520417138568	-3.6733698849939	0.00023937259180207	0.00659375	PPIA
ENSG00000196396	117.065	-1.48205	0.41186776096679	-3.59837404308825	0.000320212866904749	0.00782807	PTPN1
ENSG00000196419	162.293	-1.61156	0.367215364033009	-4.38859947716746	1.14082949885972e-05	0.0012558	XRCC6
ENSG00000196504	236.083	-1.00345	0.269869298187841	-3.71829575545472	0.000200571364363861	0.00598579	PRPF40A
ENSG00000196531	344.395	-2.08595	0.573235780394532	-3.63891026197152	0.000273794178768189	0.00713703	NACA
ENSG00000197081	310.223	-0.915085	0.24004348886112	-3.81216370632675	0.000137755585511995	0.00481943	IGF2R
ENSG00000197256	207.939	-1.7096	0.44297688760598	-3.85933587012609	0.000113695587323152	0.00427406	KANK2
ENSG00000197451	106.962	-1.76198	0.49109913775727	-3.587831951808	0.000333439076552103	0.00797094	HNRNPAB
ENSG00000197714	78.2842	-1.14493	0.307008834334629	-3.72931426488419	0.000192001570573518	0.00589216	ZNF460
ENSG00000197746	351.22	-2.12555	0.585558208309418	-3.62995279158921	0.000283473060250846	0.00730244	PSAP
ENSG00000197958	299.394	-2.63666	0.668820294578509	-3.94225305061623	8.07197449646404e-05	0.00350126	RPL12
ENSG00000198034	429.32	-2.02814	0.551243985198136	-3.67919780585146	0.00023396874813817	0.00650094	RPS4X
ENSG00000198053	230.426	-2.13307	0.532387738882099	-4.00661775496429	6.15944237651028e-05	0.00315365	SIRPA
ENSG00000198146	81.279	-1.31026	0.362916628173062	-3.61036167130175	0.000305770341090433	0.00760915	ZNF770
ENSG00000198242	147.055	-2.24979	0.5954998065542	-3.7779778391628	0.000158106944055257	0.00512055	RPL23A
ENSG00000198408	392.394	-1.55684	0.44005103952411	-3.5378586052057	0.000403386008594478	0.00906149	OGA
ENSG00000198755	317.477	-2.49435	0.623891982543405	-3.99805248317298	6.38657922274031e-05	0.00317211	RPL10A
ENSG00000198961	236.491	-1.87364	0.424220454708646	-4.41667079528286	1.00232706868103e-05	0.00118636	PJA2
ENSG00000202198	17249.8	-5.17071	1.27876607657602	-4.04351613976461	5.26555297198399e-05	0.00288071
ENSG00000203875	101.557	-1.5977	0.4228988976158	-3.77796640068047	0.000158114204278442	0.00512055	SNHG5
ENSG00000204389	50.9216	-2.68949	0.612212653097248	-4.39307046694191	1.11760881861284e-05	0.00124574	HSPA1A
ENSG00000204592	247.289	-2.26527	0.432600341740139	-5.23639602726001	1.63742413965432e-07	0.000130803	HLA-E
ENSG00000204628	538.373	-2.12931	0.577585137039228	-3.68657596951843	0.000227291611213801	0.00644048	RACK1
ENSG00000205339	258.045	-1.39068	0.338523786846245	-4.10808154548122	3.98959252253062e-05	0.00236076	IPO7
ENSG00000205581	221.894	-2.09066	0.592460477591292	-3.52877385329963	0.00041748973468647	0.0093288	HMGN1
ENSG00000211460	109.74	-1.35039	0.37174838092829	-3.63253963746146	0.0002806454494575	0.00727099	TSN
ENSG00000213639	176.073	-1.7812	0.448943477842074	-3.96754416460479	7.26170581976729e-05	0.00333066	PPP1CB
ENSG00000221914	228.502	-1.20167	0.337434048651977	-3.56120327772165	0.000369159134141508	0.00855728	PPP2R2A
ENSG00000223764	63.1131	-1.98929	0.523759925202977	-3.79809794274787	0.000145810710004594	0.00495653	LINC02593
ENSG00000225840	5861.59	-3.91136	0.926193273204311	-4.22304734654996	2.4102116284966e-05	0.00175032
ENSG00000229117	148.96	-2.59959	0.597320128437878	-4.3520829639826	1.34850211207778e-05	0.00133514	RPL41
ENSG00000231500	433.503	-2.83369	0.684164417366681	-4.14182682467711	3.44550460024261e-05	0.00223166	RPS18
ENSG00000231925	250.994	-2.08353	0.594373560553559	-3.50541645655192	0.000455893553935484	0.00990974	TAPBP
ENSG00000233927	116.987	-2.96554	0.828247898254036	-3.58049880421484	0.000342938912946621	0.00813716	RPS28
ENSG00000240184	84.7437	-1.47657	0.359573936248538	-4.10644456859817	4.01795826457856e-05	0.00236295	PCDHGC3
ENSG00000244462	166.117	-1.65208	0.371508053362107	-4.44695185559864	8.7097348419277e-06	0.00114372	RBM12
ENSG00000253352	207.951	-1.83687	0.456530102094225	-4.02355635518289	5.73258587465145e-05	0.00300578	TUG1
ENSG00000253729	801.604	-1.4012	0.367905402764423	-3.80858832399033	0.000139762423927861	0.00485421	PRKDC
ENSG00000254416	61.463	-2.46308	0.668026587425754	-3.68710588228753	0.000226818997456753	0.00644048
ENSG00000255103	82.1345	-0.867362	0.241993242948597	-3.58424107245444	0.000338059740852623	0.00804129	NA
ENSG00000258486	4137.68	-5.26327	1.20945973037911	-4.35175257362418	1.35053622465012e-05	0.00133514	NA
ENSG00000259001	2129.75	-5.91607	1.31013174790043	-4.51562623548421	6.31299264007095e-06	0.000992071
ENSG00000259758	246.178	-1.86212	0.485113265410037	-3.83852771478298	0.000123774245648823	0.00452863	NA
ENSG00000260032	514.323	-2.89462	0.518787622560165	-5.57958210966171	2.41097114056833e-08	3.01971e-05	NORAD
ENSG00000262944	48.02	-1.67008	0.436887771641795	-3.82268283138436	0.000132007531701127	0.00470418	NA
ENSG00000263244	129.233	-1.21485	0.286842350512588	-4.23525285019999	2.28294674452684e-05	0.00168341
ENSG00000263740	74.7119	-4.25997	1.19207879441899	-3.5735639390999	0.000352155201823684	0.00826266	RN7SL4P
ENSG00000265150	3669.07	-5.15862	1.14756054234457	-4.49529349609898	6.94740533690923e-06	0.00101908	NA
ENSG00000267427	74.825	-1.93197	0.529967390092285	-3.64544537130677	0.000266929115837626	0.00704899	NA
