# Supplementary material for: Transcriptome profiling of Ewing sarcomas – treatment resistance pathways and IGF‐dependency
Source: Mol Oncol. 2020 Mar 13;14(5):1101–17. doi: 10.1002/1878-0261.12655 (PMC7191197; doi:10.1002/1878-0261.12655)
Supplement: Supplementary file 15 — Table S4. Differentially expressed genes in CADO at adj. p < 0.01. [file MOL2-14-1101-s015.xlsx]

## Sheet: Sheet1
Supplementary Table S4: Differentially expressed genes in CADO at adjusted P < 0.01
Ensemble	baseMean	log2FoldChange	lfcSE	stat	pvalue	padj	hgnc_symbol
ENSG00000174576	13.1599	7.08175	1.30122	5.44241	5.26e-08	3.03e-05	NPAS4
ENSG00000122877	60.576	4.26029	0.471832	9.02926	1.73e-19	3.32e-16	EGR2
ENSG00000170345	541.006	3.76369	0.162291	23.191	5.62e-119	4.86e-115	FOS
ENSG00000120738	1266.66	2.80083	0.113155	24.7523	2.93e-135	5.07e-131	EGR1
ENSG00000225761	19.6118	2.79602	0.571389	4.89338	9.91e-07	0.000489959
ENSG00000257298	41.5276	2.61627	0.435318	6.01002	1.86e-09	1.34e-06
ENSG00000179388	132.372	2.22855	0.268389	8.30343	1.01e-16	1.35e-13	EGR3
ENSG00000261490	52.8945	1.86978	0.35828	5.21877	1.8e-07	9.44e-05
ENSG00000160888	696.013	1.5631	0.137075	11.4032	4.03e-30	1.74e-26	IER2
ENSG00000198576	227.294	1.55726	0.202037	7.7078	1.28e-14	1.3e-11	ARC
ENSG00000142871	398.996	1.43028	0.152251	9.39422	5.76e-21	1.25e-17	CYR61
ENSG00000138166	613.77	1.21918	0.158131	7.70995	1.26e-14	1.3e-11	DUSP5
ENSG00000062716	4729.64	0.862462	0.0785461	10.9803	4.75e-28	1.64e-24	VMP1
ENSG00000159388	1024.62	0.760301	0.121166	6.2749	3.5e-10	2.75e-07	BTG2
ENSG00000073756	710.859	0.701293	0.121993	5.74865	9e-09	5.76e-06	PTGS2
ENSG00000139318	3964.23	0.588474	0.0890749	6.60651	3.93e-11	3.4e-08	DUSP6
ENSG00000013441	2136.9	-0.538802	0.109699	-4.91163	9.03e-07	0.00045961	CLK1
ENSG00000242125	9454.52	-0.545798	0.0907488	-6.01439	1.81e-09	1.34e-06	SNHG3
ENSG00000256018	6984.33	-0.694039	0.145151	-4.78148	1.74e-06	0.000836243	NA
ENSG00000197061	13883.4	-0.732922	0.0836666	-8.76003	1.95e-18	3.07e-15	HIST1H4C
ENSG00000124635	4445.28	-0.735808	0.1402	-5.24828	1.54e-07	8.3e-05	HIST1H2BJ
ENSG00000188987	7884.01	-0.746377	0.13391	-5.57371	2.49e-08	1.49e-05	NA
ENSG00000212232	767.783	-0.82215	0.114228	-7.19746	6.13e-13	5.59e-10	SNORD17
ENSG00000137259	1202.5	-0.90323	0.169999	-5.31315	1.08e-07	6.01e-05	NA
ENSG00000197153	3748.73	-0.970199	0.148554	-6.53095	6.54e-11	5.38e-08	HIST1H3J
ENSG00000200087	4140.71	-0.982201	0.0895923	-10.963	5.76e-28	1.66e-24	SNORA73B
ENSG00000196226	3574.03	-0.998925	0.122639	-8.14521	3.79e-16	4.37e-13	NA
ENSG00000223247	194.189	-1.1815	0.204908	-5.76599	8.12e-09	5.4e-06	RNU2-64P
ENSG00000200795	788.897	-1.26945	0.175564	-7.23074	4.8e-13	4.62e-10	RNU4-1
ENSG00000251791	110.131	-1.2798	0.229473	-5.57714	2.45e-08	1.49e-05	SCARNA6
ENSG00000258486	294395	-1.3554	0.159836	-8.47993	2.25e-17	3.25e-14	NA
ENSG00000202538	845.805	-1.45002	0.161193	-8.99557	2.35e-19	4.07e-16	RNU4-2
ENSG00000266037	3273.25	-1.49039	0.137598	-10.8315	2.44e-27	6.04e-24	NA
ENSG00000239002	2446.66	-1.49732	0.118503	-12.6353	1.35e-36	7.78e-33	SCARNA10
ENSG00000252010	243.362	-1.50508	0.183207	-8.21519	2.12e-16	2.62e-13	SCARNA5
ENSG00000241781	159.062	-1.53989	0.26254	-5.86536	4.48e-09	3.1e-06	NA
