# Supplementary material for: Transcriptome profiling of Ewing sarcomas – treatment resistance pathways and IGF‐dependency
Source: Mol Oncol. 2020 Mar 13;14(5):1101–17. doi: 10.1002/1878-0261.12655 (PMC7191197; doi:10.1002/1878-0261.12655)
Supplement: Supplementary file 16 — Table S5. Differentially expressed genes in SK‐ES‐1 at adj. p < 0.01. [file MOL2-14-1101-s016.xlsx]

## Sheet: Sheet1
Supplementary Table S5: Differentially expressed genes in SK-ES-1 at adjusted P < 0.01
Ensemble	baseMean	log2FoldChange	lfcSE	stat	pvalue	padj	hgnc_symbol
ENSG00000261490	113.586	3.65482	0.408232	8.95281	3.47e-19	1.18e-15
ENSG00000170345	883.881	2.24956	0.188992	11.9029	1.14e-32	1.56e-28	FOS
ENSG00000202496	69.2859	2.20638	0.467088	4.7237	2.32e-06	0.000450147	NA
ENSG00000222724	131.903	2.14464	0.385588	5.562	2.67e-08	1.25e-05	RNU2-63P
ENSG00000120738	505.895	1.97397	0.230297	8.57141	1.02e-17	2.78e-14	EGR1
ENSG00000269028	114.529	1.90712	0.392686	4.85658	1.19e-06	0.000281208	MTRNR2L12
ENSG00000212195	270.444	1.81403	0.309365	5.86372	4.53e-09	3.41e-06
ENSG00000143878	1058.83	1.69665	0.185408	9.1509	5.65e-20	2.56e-16	RHOB
ENSG00000201558	110.011	1.63513	0.338627	4.8287	1.37e-06	0.000305518	RNVU1-6
ENSG00000163046	404.728	1.61663	0.309496	5.22343	1.76e-07	6.46e-05	ANKRD30BL
ENSG00000186594	171.193	1.586	0.327355	4.84489	1.27e-06	0.000292138	MIR22HG
ENSG00000269929	185.654	1.55179	0.316107	4.90906	9.15e-07	0.000226387
ENSG00000161960	532.341	1.5328	0.214289	7.15295	8.49e-13	1.65e-09	EIF4A1
ENSG00000215417	806.3	1.4536	0.247109	5.88245	4.04e-09	3.24e-06	MIR17HG
ENSG00000263934	276.046	1.39011	0.273676	5.07938	3.79e-07	0.000122672	SNORD3A
ENSG00000264112	386.179	1.2944	0.256511	5.04619	4.51e-07	0.000136274
ENSG00000226380	640.693	1.24592	0.23938	5.20479	1.94e-07	6.95e-05
ENSG00000206737	348.55	1.17351	0.244822	4.79333	1.64e-06	0.000343367	RNVU1-18
ENSG00000232956	1638.31	1.16747	0.208073	5.61087	2.01e-08	1.01e-05	SNHG15
ENSG00000272825	2037.82	1.07962	0.230657	4.68064	2.86e-06	0.000533011
ENSG00000255717	6754.11	1.04235	0.208301	5.00403	5.61e-07	0.000165224	SNHG1
ENSG00000163660	2293.75	0.995616	0.184083	5.40853	6.35e-08	2.62e-05	CCNL1
ENSG00000067048	1531.71	0.834048	0.182045	4.58156	4.62e-06	0.000765789	DDX3Y
ENSG00000139318	7224.27	0.771294	0.154232	5.00086	5.71e-07	0.000165224	DUSP6
ENSG00000130309	2033.25	-0.70608	0.151638	-4.65634	3.22e-06	0.000571105	COLGALT1
ENSG00000143641	1913.12	-0.726562	0.150126	-4.83968	1.3e-06	0.000294912	GALNT2
ENSG00000011485	2011.7	-0.76682	0.16837	-4.55438	5.25e-06	0.000853632	PPP5C
ENSG00000141556	963.817	-0.772597	0.167942	-4.60039	4.22e-06	0.0007172	TBCD
ENSG00000100280	1558.77	-0.791793	0.164064	-4.82612	1.39e-06	0.000305518	AP1B1
ENSG00000127616	3571.65	-0.810439	0.168866	-4.79931	1.59e-06	0.000338474	SMARCA4
ENSG00000160285	2855.22	-0.836609	0.15398	-5.43323	5.53e-08	2.35e-05	LSS
ENSG00000103257	2435.34	-0.838756	0.181169	-4.6297	3.66e-06	0.000630697	SLC7A5
ENSG00000130294	2755.13	-0.84742	0.1716	-4.93833	7.88e-07	0.000212501	KIF1A
ENSG00000132471	752.032	-0.855206	0.179708	-4.75887	1.95e-06	0.000393025	WBP2
ENSG00000179958	486.185	-0.880566	0.188374	-4.67455	2.95e-06	0.000541663	DCTPP1
ENSG00000167900	1265.45	-0.895755	0.181605	-4.93243	8.12e-07	0.000212501	TK1
ENSG00000100142	759.506	-0.915443	0.194473	-4.7073	2.51e-06	0.000474345	POLR2F
ENSG00000130402	2728.01	-0.935583	0.167662	-5.58017	2.4e-08	1.17e-05	ACTN4
ENSG00000196924	14644.6	-0.937415	0.183605	-5.10561	3.3e-07	0.000109557	FLNA
ENSG00000116649	848.269	-0.962328	0.193985	-4.96083	7.02e-07	0.000198964	SRM
ENSG00000182492	1402.01	-0.96652	0.177451	-5.4467	5.13e-08	2.25e-05	BGN
ENSG00000142089	1078.84	-0.969051	0.205322	-4.71967	2.36e-06	0.000452697	IFITM3
ENSG00000071894	1322.56	-0.972282	0.208846	-4.65549	3.23e-06	0.000571105	CPSF1
ENSG00000136295	1040.81	-0.974826	0.182051	-5.35469	8.57e-08	3.33e-05	TTYH3
ENSG00000077942	1018.85	-0.98956	0.195672	-5.05723	4.25e-07	0.000133556	FBLN1
ENSG00000108639	580.592	-1.01077	0.205672	-4.91448	8.9e-07	0.000224298	SYNGR2
ENSG00000130175	2785.92	-1.01898	0.181338	-5.61923	1.92e-08	1e-05	PRKCSH
ENSG00000169783	430.901	-1.02232	0.212	-4.82227	1.42e-06	0.000306528	LINGO1
ENSG00000162191	959.914	-1.02515	0.214152	-4.78703	1.69e-06	0.00034894	UBXN1
ENSG00000104823	362.527	-1.02665	0.224033	-4.58258	4.59e-06	0.000765789	ECH1
ENSG00000124610	1360.72	-1.02943	0.185936	-5.53645	3.09e-08	1.4e-05	HIST1H1A
ENSG00000097021	510.45	-1.05573	0.21552	-4.89851	9.66e-07	0.000234617	ACOT7
ENSG00000130382	303.772	-1.06729	0.230113	-4.6381	3.52e-06	0.000613365	MLLT1
ENSG00000171858	1582.28	-1.07631	0.159924	-6.73012	1.7e-11	1.92e-08	RPS21
ENSG00000100345	4465.12	-1.07666	0.158571	-6.78979	1.12e-11	1.53e-08	MYH9
ENSG00000197409	2338.86	-1.08024	0.231248	-4.67133	2.99e-06	0.000542881	HIST1H3D
ENSG00000099817	1247.29	-1.09281	0.221433	-4.93518	8.01e-07	0.000212501	POLR2E
ENSG00000188486	739.611	-1.09651	0.214716	-5.10677	3.28e-07	0.000109557	H2AFX
ENSG00000169710	4433.63	-1.10881	0.228346	-4.85585	1.2e-06	0.000281208	FASN
ENSG00000175334	1023.25	-1.12188	0.226729	-4.94812	7.49e-07	0.000208073	BANF1
ENSG00000175467	833.504	-1.12328	0.213959	-5.24998	1.52e-07	5.75e-05	SART1
ENSG00000143761	3740.3	-1.14475	0.169054	-6.77151	1.27e-11	1.58e-08	ARF1
ENSG00000161016	16220.1	-1.14732	0.176009	-6.51851	7.1e-11	7.43e-08	RPL8
ENSG00000149115	841.557	-1.15051	0.202722	-5.67532	1.38e-08	7.53e-06	TNKS1BP1
ENSG00000090273	1123.95	-1.18109	0.219999	-5.3686	7.94e-08	3.18e-05	NUDC
ENSG00000149781	683.606	-1.18719	0.249564	-4.75707	1.96e-06	0.000393025	FERMT3
ENSG00000013810	524.055	-1.21198	0.208001	-5.82681	5.65e-09	3.66e-06	TACC3
ENSG00000101057	2544.46	-1.21672	0.213194	-5.70711	1.15e-08	6.51e-06	MYBL2
ENSG00000178209	1631.14	-1.22124	0.212363	-5.75072	8.89e-09	5.5e-06	PLEC
ENSG00000099797	1539.06	-1.22591	0.194218	-6.31203	2.75e-10	2.68e-07	TECR
ENSG00000179271	604.69	-1.22965	0.270031	-4.55374	5.27e-06	0.000853632	GADD45GIP1
ENSG00000108107	1990.78	-1.24337	0.197902	-6.28277	3.33e-10	3.02e-07	RPL28
ENSG00000137818	5877.94	-1.26249	0.184398	-6.84655	7.57e-12	1.14e-08	RPLP1
ENSG00000174807	493.177	-1.30034	0.254699	-5.10538	3.3e-07	0.000109557	CD248
ENSG00000197837	464.526	-1.3013	0.257462	-5.05433	4.32e-07	0.000133556	HIST4H4
ENSG00000182572	1495.2	-1.30833	0.223446	-5.85525	4.76e-09	3.41e-06	NA
ENSG00000167965	519.444	-1.35075	0.222407	-6.07334	1.25e-09	1.07e-06	MLST8
ENSG00000184678	4993.34	-1.3811	0.236476	-5.84035	5.21e-09	3.54e-06	HIST2H2BE
ENSG00000105193	1302.27	-1.77412	0.253841	-6.98912	2.77e-12	4.7e-09	RPS16
ENSG00000169715	75.786	-2.27019	0.396733	-5.7222	1.05e-08	6.22e-06	MT1E
ENSG00000125148	348.457	-2.29371	0.319572	-7.17745	7.1e-13	1.61e-09	MT2A
ENSG00000198417	46.798	-2.40096	0.506605	-4.73932	2.14e-06	0.000422848	MT1F
ENSG00000125144	33.2979	-2.75214	0.55983	-4.91602	8.83e-07	0.000224298	MT1G
ENSG00000239776	232.787	-3.64932	0.330123	-11.0544	2.09e-28	1.42e-24	NA
