# Supplementary material for: Transcriptome profiling of Ewing sarcomas – treatment resistance pathways and IGF‐dependency
Source: Mol Oncol. 2020 Mar 13;14(5):1101–17. doi: 10.1002/1878-0261.12655 (PMC7191197; doi:10.1002/1878-0261.12655)
Supplement: Supplementary file 17 — Table S6. Differentially expressed genes in A673 at adj. p < 0.01. [file MOL2-14-1101-s017.xlsx]

## Sheet: Sheet1
Supplementary Table S6: Differentially expressed genes in A673 at adjusted P < 0.01
Ensemble	baseMean	log2FoldChange	lfcSE	stat	pvalue	padj	hgnc_symbol
ENSG00000120738	1375.62	1.38367	0.212185	6.52105	6.98179e-11	1.10071e-06	EGR1
ENSG00000170345	327.807	2.05596	0.231003	8.90015	5.57702e-19	1.75849e-14	FOS
